# Supplementary material for: rac-tert-Butyl 2-{5-[(4-{2-[methyl(pyri­din-2-yl)amino]ethoxy}phenyl)methyl]-2,4-dioxo-1,3-thiazolidin-3-yl}acetate
Source: Acta Crystallogr Sect E Struct Rep Online. 2011 Apr 7;67(Pt 5):o1075. doi: 10.1107/S1600536811012177 (PMC3089241; doi:10.1107/S1600536811012177)
Supplement: Supplementary file 1 [file e-67-o1075-sup1.cif]

##############################################################################
#                                                                            #
# This CIF contains the data in a paper accepted for publication in          #
# Acta Crystallographica Section E. It conforms to the requirements of       #
# Notes for Authors for Acta Crystallographica Section E, and has been       #
# peer reviewed under the auspices of the IUCr Commission on Journals.       #
#                                                                            #
# Full details of the Crystallographic Information File format               #
# are given in the paper "The Crystallographic Information File (CIF):       #
# a New Standard Archive File for Crystallography" by S. R. Hall, F. H.      #
# Allen and I. D. Brown [Acta Cryst. (1991), A47, 655-685].                  #
#                                                                            #
# The current version of the core CIF dictionary is obtainable from          #
# ftp://ftp.iucr.org/pub/cif_core.dic.                                       #
#                                                                            #
# Software is freely available for graphical display of the structure(s)     #
# in this CIF. For information consult the CIF software page                 #
# http://www.iucr.org/resources/cif/software.                                #
#                                                                            #
# This file may be used for bona fide research purposes within the           #
# scientific community so long as proper attribution is given to the journal # 
# article from which it was obtained.                                        #
#                                                                            #
##############################################################################
data_I
_audit_creation_method     SHELXL-97
_chemical_name_systematic
;
<i>rac</i>-<i>tert</i>-Butyl
2-{5-[(4-{2-[methyl(pyridin-2-yl)amino]ethoxy}phenyl)methyl]-2,4-dioxo-
1,3-thiazolidin-3-yl}acetate
;
_chemical_name_common     ?
_chemical_formula_moiety     'C24 H29 N3 O5 S'
_chemical_formula_sum     'C24 H29 N3 O5 S'
_chemical_formula_iupac     'C24 H29 N3 O5 S'
_chemical_formula_weight     471.56
_chemical_melting_point     ?
_symmetry_cell_setting     monoclinic
_symmetry_space_group_name_H-M     'P 21/c'
_symmetry_space_group_name_Hall     '-P 2ybc'
loop_
    _symmetry_equiv_pos_as_xyz
    'x, y, z'
    '-x, y+1/2, -z+1/2'
    '-x, -y, -z'
    'x, -y-1/2, z-1/2'
_cell_length_a     25.621(5)
_cell_length_b     9.886(2)
_cell_length_c     9.874(2)
_cell_angle_alpha     90.00
_cell_angle_beta     97.32(3)
_cell_angle_gamma     90.00
_cell_volume     2480.6(9)
_cell_formula_units_Z     4
_cell_measurement_reflns_used     10831
_cell_measurement_theta_min     3.10
_cell_measurement_theta_max     27.54
_cell_measurement_temperature     291(2)
_exptl_crystal_description     rod
_exptl_crystal_colour     colorless
_exptl_crystal_size_max     0.40
_exptl_crystal_size_mid     0.13
_exptl_crystal_size_min     0.12
_exptl_crystal_density_diffrn     1.263
_exptl_crystal_density_meas     ?
_exptl_crystal_density_method     'not measured'
_exptl_crystal_F_000     1000
_exptl_absorpt_coefficient_mu     0.169
_exptl_absorpt_correction_type     multi-scan
_exptl_absorpt_process_details     '(ABSCOR; Higashi, 1995)'
_exptl_absorpt_correction_T_min     0.9361
_exptl_absorpt_correction_T_max     0.9800
_exptl_special_details     ?
_diffrn_ambient_temperature     291(2)
_diffrn_radiation_type     MoK\a
_diffrn_radiation_wavelength     0.71073
_diffrn_radiation_source     'fine-focus sealed tube'
_diffrn_radiation_monochromator     graphite
_diffrn_measurement_device_type     'Rigaku R-AXIS RAPID'
_diffrn_measurement_method     '\w scan'
_diffrn_detector_area_resol_mean     ?
_diffrn_reflns_number     23230
_diffrn_reflns_av_R_equivalents     0.0842
_diffrn_reflns_av_sigmaI/netI     0.0694
_diffrn_reflns_theta_min     3.10
_diffrn_reflns_theta_max     27.48
_diffrn_reflns_theta_full     27.48
_diffrn_measured_fraction_theta_max     0.979
_diffrn_measured_fraction_theta_full     0.979
_diffrn_reflns_limit_h_min     -33
_diffrn_reflns_limit_h_max     33
_diffrn_reflns_limit_k_min     -12
_diffrn_reflns_limit_k_max     12
_diffrn_reflns_limit_l_min     -11
_diffrn_reflns_limit_l_max     12
_diffrn_standards_number     0
_diffrn_standards_interval_count     0
_diffrn_standards_interval_time     0
_diffrn_standards_decay_%     0
_refine_special_details
;
 Refinement of F^2^ against ALL reflections.  The weighted R-factor wR and
 goodness of fit S are based on F^2^, conventional R-factors R are based
 on F, with F set to zero for negative F^2^. The threshold expression of
 F^2^ > 2sigma(F^2^) is used only for calculating R-factors(gt) etc. and is
 not relevant to the choice of reflections for refinement.  R-factors based
 on F^2^ are statistically about twice as large as those based on F, and R-
 factors based on ALL data will be even larger.
;
_reflns_number_total     5574
_reflns_number_gt     2632
_reflns_threshold_expression     >2sigma(I)
_refine_ls_structure_factor_coef     Fsqd
_refine_ls_matrix_type     full
_refine_ls_R_factor_all     0.1435
_refine_ls_R_factor_gt     0.0611
_refine_ls_wR_factor_gt     0.1322
_refine_ls_wR_factor_ref     0.1620
_refine_ls_goodness_of_fit_ref     1.007
_refine_ls_restrained_S_all     1.007
_refine_ls_number_reflns     5574
_refine_ls_number_parameters     301
_refine_ls_number_restraints     0
_refine_ls_hydrogen_treatment     constr
_refine_ls_weighting_scheme     calc
_refine_ls_weighting_details
         'calc w=1/[\s^2^(Fo^2^)+(0.0701P)^2^+0.0000P] where P=(Fo^2^+2Fc^2^)/3'
_atom_sites_solution_hydrogens     geom
_atom_sites_solution_primary     direct
_atom_sites_solution_secondary     difmap
_refine_ls_shift/su_max     0.000
_refine_ls_shift/su_mean     0.000
_refine_diff_density_max     0.311
_refine_diff_density_min     -0.374
_refine_ls_extinction_method     none
_refine_ls_extinction_coef     ?
loop_
    _atom_type_symbol
    _atom_type_description
    _atom_type_scat_dispersion_real
    _atom_type_scat_dispersion_imag
    _atom_type_scat_source
    'C' 'C' 0.0033 0.0016
                         'International Tables Vol C Tables 4.2.6.8 and 6.1.1.4'
    'H' 'H' 0.0000 0.0000
                         'International Tables Vol C Tables 4.2.6.8 and 6.1.1.4'
    'N' 'N' 0.0061 0.0033
                         'International Tables Vol C Tables 4.2.6.8 and 6.1.1.4'
    'O' 'O' 0.0106 0.0060
                         'International Tables Vol C Tables 4.2.6.8 and 6.1.1.4'
    'S' 'S' 0.1246 0.1234
                         'International Tables Vol C Tables 4.2.6.8 and 6.1.1.4'
_computing_data_collection     'RAPID-AUTO (Rigaku 1998)'
_computing_cell_refinement     'RAPID-AUTO (Rigaku 1998 )'
_computing_data_reduction     'CrystalStructure (Rigaku/MSC, 2002)'
_computing_structure_solution     'SHELXS97 (Sheldrick, 2008)'
_computing_structure_refinement     'SHELXL97 (Sheldrick, 2008)'
_computing_molecular_graphics     'SHELXTL (Sheldrick, 2008)'
_computing_publication_material     'SHELXL97 (Sheldrick, 2008)'
loop_
    _atom_site_type_symbol
    _atom_site_label
    _atom_site_fract_x
    _atom_site_fract_y
    _atom_site_fract_z
    _atom_site_U_iso_or_equiv
    _atom_site_adp_type
    _atom_site_calc_flag
    _atom_site_refinement_flags
    _atom_site_occupancy
    _atom_site_symmetry_multiplicity
    _atom_site_disorder_assembly
    _atom_site_disorder_group
    C C1 0.48020(14) 0.6375(3) 0.8137(3) 0.0804(9) Uani d . 1 1 . .
    H H1 0.5087 0.6933 0.8041 0.097 Uiso calc R 1 1 . .
    C C2 0.45977(18) 0.6428(4) 0.9329(4) 0.0888(11) Uani d . 1 1 . .
    H H2 0.4740 0.6990 1.0037 0.107 Uiso calc R 1 1 . .
    C C3 0.41744(19) 0.5625(4) 0.9454(3) 0.0924(12) Uani d . 1 1 . .
    H H3 0.4020 0.5643 1.0257 0.111 Uiso calc R 1 1 . .
    C C4 0.39732(14) 0.4788(3) 0.8404(3) 0.0754(9) Uani d . 1 1 . .
    H H4 0.3681 0.4248 0.8481 0.090 Uiso calc R 1 1 . .
    C C5 0.42170(11) 0.4768(3) 0.7222(3) 0.0564(7) Uani d . 1 1 . .
    C C6 0.35989(14) 0.3066(3) 0.6164(3) 0.0863(10) Uani d . 1 1 . .
    H H6A 0.3548 0.2545 0.5337 0.129 Uiso calc R 1 1 . .
    H H6B 0.3294 0.3618 0.6225 0.129 Uiso calc R 1 1 . .
    H H6C 0.3651 0.2466 0.6934 0.129 Uiso calc R 1 1 . .
    C C7 0.42961(11) 0.4002(3) 0.4911(3) 0.0596(7) Uani d . 1 1 . .
    H H7A 0.4261 0.3132 0.4455 0.072 Uiso calc R 1 1 . .
    H H7B 0.4669 0.4185 0.5142 0.072 Uiso calc R 1 1 . .
    C C8 0.40612(10) 0.5069(3) 0.3943(3) 0.0553(7) Uani d . 1 1 . .
    H H8A 0.4049 0.5928 0.4413 0.066 Uiso calc R 1 1 . .
    H H8B 0.4271 0.5180 0.3201 0.066 Uiso calc R 1 1 . .
    C C9 0.32627(10) 0.5409(2) 0.2430(2) 0.0485(6) Uani d . 1 1 . .
    C C10 0.34080(11) 0.6687(2) 0.2067(3) 0.0528(7) Uani d . 1 1 . .
    H H10 0.3712 0.7089 0.2507 0.063 Uiso calc R 1 1 . .
    C C11 0.30955(11) 0.7364(3) 0.1040(3) 0.0586(7) Uani d . 1 1 . .
    H H11 0.3195 0.8226 0.0794 0.070 Uiso calc R 1 1 . .
    C C12 0.26421(11) 0.6808(3) 0.0368(3) 0.0543(7) Uani d . 1 1 . .
    C C13 0.25053(11) 0.5518(3) 0.0757(3) 0.0592(7) Uani d . 1 1 . .
    H H13 0.2201 0.5116 0.0322 0.071 Uiso calc R 1 1 . .
    C C14 0.28120(11) 0.4822(3) 0.1775(3) 0.0570(7) Uani d . 1 1 . .
    H H14 0.2715 0.3958 0.2019 0.068 Uiso calc R 1 1 . .
    C C15 0.23076(12) 0.7571(3) -0.0749(3) 0.0651(8) Uani d . 1 1 . .
    H H15A 0.2124 0.6925 -0.1378 0.078 Uiso calc R 1 1 . .
    H H15B 0.2536 0.8104 -0.1253 0.078 Uiso calc R 1 1 . .
    C C16 0.19073(11) 0.8502(3) -0.0224(3) 0.0579(7) Uani d . 1 1 . .
    H H16 0.1655 0.7957 0.0207 0.070 Uiso calc R 1 1 . .
    C C17 0.16154(12) 0.9282(3) -0.1407(3) 0.0644(8) Uani d . 1 1 . .
    C C18 0.19831(12) 1.1093(3) -0.0082(3) 0.0621(8) Uani d . 1 1 . .
    C C19 0.14767(14) 1.1623(3) -0.2281(3) 0.0773(10) Uani d . 1 1 . .
    H H19A 0.1337 1.1146 -0.3106 0.093 Uiso calc R 1 1 . .
    H H19B 0.1758 1.2207 -0.2502 0.093 Uiso calc R 1 1 . .
    C C20 0.10508(13) 1.2475(3) -0.1812(3) 0.0659(8) Uani d . 1 1 . .
    C C21 0.05990(12) 1.4630(3) -0.2386(3) 0.0626(8) Uani d . 1 1 . .
    C C22 0.00677(15) 1.4008(4) -0.2715(5) 0.1199(15) Uani d . 1 1 . .
    H H22A 0.0054 1.3502 -0.3548 0.180 Uiso calc R 1 1 . .
    H H22B -0.0194 1.4708 -0.2823 0.180 Uiso calc R 1 1 . .
    H H22C 0.0001 1.3416 -0.1987 0.180 Uiso calc R 1 1 . .
    C C23 0.06953(16) 1.5643(3) -0.3460(3) 0.0941(11) Uani d . 1 1 . .
    H H23A 0.1036 1.6043 -0.3229 0.141 Uiso calc R 1 1 . .
    H H23B 0.0431 1.6335 -0.3510 0.141 Uiso calc R 1 1 . .
    H H23C 0.0680 1.5198 -0.4329 0.141 Uiso calc R 1 1 . .
    C C24 0.06951(18) 1.5227(4) -0.0975(4) 0.1122(14) Uani d . 1 1 . .
    H H24A 0.0647 1.4541 -0.0313 0.168 Uiso calc R 1 1 . .
    H H24B 0.0451 1.5951 -0.0899 0.168 Uiso calc R 1 1 . .
    H H24C 0.1048 1.5569 -0.0811 0.168 Uiso calc R 1 1 . .
    N N1 0.46247(10) 0.5579(3) 0.7084(2) 0.0678(7) Uani d . 1 1 . .
    N N2 0.40565(10) 0.3921(2) 0.6158(2) 0.0644(6) Uani d . 1 1 . .
    N N3 0.16884(9) 1.0652(2) -0.1261(2) 0.0588(6) Uani d . 1 1 . .
    O O1 0.35434(7) 0.46396(17) 0.34286(17) 0.0591(5) Uani d . 1 1 . .
    O O2 0.20758(10) 1.2268(2) 0.0164(2) 0.0896(7) Uani d . 1 1 . .
    O O3 0.13683(10) 0.8764(2) -0.2388(2) 0.0971(8) Uani d . 1 1 . .
    O O4 0.07940(10) 1.2150(2) -0.0940(3) 0.1076(9) Uani d . 1 1 . .
    O O5 0.10097(8) 1.36116(17) -0.25172(18) 0.0631(5) Uani d . 1 1 . .
    S S1 0.21978(3) 0.97432(8) 0.09819(7) 0.0724(3) Uani d . 1 1 . .
loop_
    _atom_site_aniso_label
    _atom_site_aniso_U_11
    _atom_site_aniso_U_22
    _atom_site_aniso_U_33
    _atom_site_aniso_U_12
    _atom_site_aniso_U_13
    _atom_site_aniso_U_23
    C1 0.079(3) 0.076(2) 0.083(2) -0.0036(18) -0.0055(19) -0.0139(18)
    C2 0.108(3) 0.082(2) 0.071(2) 0.023(2) -0.006(2) -0.0150(19)
    C3 0.119(3) 0.103(3) 0.059(2) 0.039(3) 0.027(2) 0.004(2)
    C4 0.081(2) 0.080(2) 0.0676(19) 0.0148(18) 0.0219(18) 0.0188(17)
    C5 0.0554(18) 0.0565(16) 0.0555(16) 0.0087(14) 0.0001(13) 0.0145(13)
    C6 0.080(2) 0.083(2) 0.093(2) -0.027(2) -0.0012(18) 0.0209(18)
    C7 0.0552(18) 0.0625(17) 0.0587(16) 0.0017(14) -0.0017(14) -0.0014(13)
    C8 0.0478(17) 0.0593(16) 0.0578(15) -0.0049(13) 0.0025(13) -0.0015(13)
    C9 0.0478(16) 0.0450(14) 0.0531(14) 0.0036(12) 0.0084(12) -0.0045(12)
    C10 0.0476(17) 0.0481(15) 0.0627(16) -0.0029(13) 0.0069(13) -0.0044(13)
    C11 0.063(2) 0.0463(15) 0.0677(17) 0.0011(14) 0.0115(15) 0.0017(13)
    C12 0.0566(18) 0.0488(15) 0.0574(16) 0.0090(14) 0.0064(14) -0.0015(12)
    C13 0.0552(18) 0.0460(15) 0.0729(17) 0.0014(13) -0.0052(14) -0.0078(13)
    C14 0.0558(18) 0.0393(13) 0.0738(17) -0.0004(13) 0.0001(14) -0.0012(13)
    C15 0.070(2) 0.0600(17) 0.0648(16) 0.0129(15) 0.0057(15) 0.0017(14)
    C16 0.0604(19) 0.0500(15) 0.0625(16) 0.0020(13) 0.0047(14) 0.0025(13)
    C17 0.065(2) 0.0519(16) 0.0727(19) 0.0055(15) -0.0069(16) 0.0018(15)
    C18 0.069(2) 0.0494(17) 0.0690(18) 0.0050(15) 0.0149(16) -0.0065(13)
    C19 0.105(3) 0.0603(18) 0.0681(18) 0.0257(18) 0.0189(18) 0.0154(15)
    C20 0.072(2) 0.0533(17) 0.0719(18) 0.0089(15) 0.0084(17) 0.0161(15)
    C21 0.062(2) 0.0532(16) 0.0734(18) 0.0148(15) 0.0103(15) 0.0081(14)
    C22 0.063(3) 0.107(3) 0.181(4) -0.002(2) -0.015(3) 0.037(3)
    C23 0.109(3) 0.065(2) 0.111(3) 0.026(2) 0.025(2) 0.0304(19)
    C24 0.143(4) 0.104(3) 0.088(2) 0.043(3) 0.011(2) -0.012(2)
    N1 0.0619(17) 0.0731(16) 0.0675(15) -0.0104(14) 0.0039(12) -0.0074(13)
    N2 0.0641(16) 0.0662(15) 0.0616(14) -0.0177(13) 0.0031(12) 0.0030(12)
    N3 0.0716(17) 0.0434(12) 0.0600(13) 0.0119(11) 0.0029(12) 0.0051(11)
    O1 0.0539(12) 0.0533(10) 0.0666(11) -0.0021(9) -0.0060(9) 0.0092(9)
    O2 0.1121(19) 0.0509(12) 0.1059(16) -0.0064(12) 0.0145(14) -0.0160(12)
    O3 0.103(2) 0.0739(15) 0.0992(16) 0.0017(13) -0.0450(14) -0.0055(13)
    O4 0.106(2) 0.0959(17) 0.131(2) 0.0322(15) 0.0555(17) 0.0592(16)
    O5 0.0707(14) 0.0510(10) 0.0696(11) 0.0146(10) 0.0165(10) 0.0144(9)
    S1 0.0846(6) 0.0628(5) 0.0646(5) 0.0150(4) -0.0102(4) -0.0077(4)
_geom_special_details
;
 All esds (except the esd in the dihedral angle between two l.s. planes)
 are estimated using the full covariance matrix.  The cell esds are taken
 into account individually in the estimation of esds in distances, angles
 and torsion angles; correlations between esds in cell parameters are only
 used when they are defined by crystal symmetry.  An approximate (isotropic)
 treatment of cell esds is used for estimating esds involving l.s. planes.
;
loop_
    _geom_bond_atom_site_label_1
    _geom_bond_atom_site_label_2
    _geom_bond_site_symmetry_2
    _geom_bond_distance
    _geom_bond_publ_flag
    C1 N1 . 1.337(4) ?
    C1 C2 . 1.349(5) ?
    C1 H1 . 0.9300 ?
    C2 C3 . 1.363(5) ?
    C2 H2 . 0.9300 ?
    C3 C4 . 1.374(5) ?
    C3 H3 . 0.9300 ?
    C4 C5 . 1.392(4) ?
    C4 H4 . 0.9300 ?
    C5 N1 . 1.337(3) ?
    C5 N2 . 1.365(3) ?
    C6 N2 . 1.446(4) ?
    C6 H6A . 0.9600 ?
    C6 H6B . 0.9600 ?
    C6 H6C . 0.9600 ?
    C7 N2 . 1.446(3) ?
    C7 C8 . 1.497(3) ?
    C7 H7A . 0.9700 ?
    C7 H7B . 0.9700 ?
    C8 O1 . 1.424(3) ?
    C8 H8A . 0.9700 ?
    C8 H8B . 0.9700 ?
    C9 O1 . 1.374(3) ?
    C9 C14 . 1.377(4) ?
    C9 C10 . 1.378(3) ?
    C10 C11 . 1.382(4) ?
    C10 H10 . 0.9300 ?
    C11 C12 . 1.377(4) ?
    C11 H11 . 0.9300 ?
    C12 C13 . 1.390(4) ?
    C12 C15 . 1.509(4) ?
    C13 C14 . 1.378(4) ?
    C13 H13 . 0.9300 ?
    C14 H14 . 0.9300 ?
    C15 C16 . 1.517(4) ?
    C15 H15A . 0.9700 ?
    C15 H15B . 0.9700 ?
    C16 C17 . 1.515(4) ?
    C16 S1 . 1.803(3) ?
    C16 H16 . 0.9800 ?
    C17 O3 . 1.202(3) ?
    C17 N3 . 1.373(4) ?
    C18 O2 . 1.204(3) ?
    C18 N3 . 1.375(4) ?
    C18 S1 . 1.744(3) ?
    C19 N3 . 1.446(3) ?
    C19 C20 . 1.498(4) ?
    C19 H19A . 0.9700 ?
    C19 H19B . 0.9700 ?
    C20 O4 . 1.193(3) ?
    C20 O5 . 1.319(3) ?
    C21 O5 . 1.474(3) ?
    C21 C22 . 1.491(4) ?
    C21 C23 . 1.501(4) ?
    C21 C24 . 1.505(4) ?
    C22 H22A . 0.9600 ?
    C22 H22B . 0.9600 ?
    C22 H22C . 0.9600 ?
    C23 H23A . 0.9600 ?
    C23 H23B . 0.9600 ?
    C23 H23C . 0.9600 ?
    C24 H24A . 0.9600 ?
    C24 H24B . 0.9600 ?
    C24 H24C . 0.9600 ?
loop_
    _geom_angle_atom_site_label_1
    _geom_angle_atom_site_label_2
    _geom_angle_atom_site_label_3
    _geom_angle_site_symmetry_1
    _geom_angle_site_symmetry_3
    _geom_angle
    _geom_angle_publ_flag
    N1 C1 C2 . . 124.8(4) ?
    N1 C1 H1 . . 117.6 ?
    C2 C1 H1 . . 117.6 ?
    C1 C2 C3 . . 117.2(3) ?
    C1 C2 H2 . . 121.4 ?
    C3 C2 H2 . . 121.4 ?
    C2 C3 C4 . . 120.6(3) ?
    C2 C3 H3 . . 119.7 ?
    C4 C3 H3 . . 119.7 ?
    C3 C4 C5 . . 118.4(3) ?
    C3 C4 H4 . . 120.8 ?
    C5 C4 H4 . . 120.8 ?
    N1 C5 N2 . . 116.8(2) ?
    N1 C5 C4 . . 121.1(3) ?
    N2 C5 C4 . . 122.0(3) ?
    N2 C6 H6A . . 109.5 ?
    N2 C6 H6B . . 109.5 ?
    H6A C6 H6B . . 109.5 ?
    N2 C6 H6C . . 109.5 ?
    H6A C6 H6C . . 109.5 ?
    H6B C6 H6C . . 109.5 ?
    N2 C7 C8 . . 113.8(2) ?
    N2 C7 H7A . . 108.8 ?
    C8 C7 H7A . . 108.8 ?
    N2 C7 H7B . . 108.8 ?
    C8 C7 H7B . . 108.8 ?
    H7A C7 H7B . . 107.7 ?
    O1 C8 C7 . . 107.4(2) ?
    O1 C8 H8A . . 110.2 ?
    C7 C8 H8A . . 110.2 ?
    O1 C8 H8B . . 110.2 ?
    C7 C8 H8B . . 110.2 ?
    H8A C8 H8B . . 108.5 ?
    O1 C9 C14 . . 115.8(2) ?
    O1 C9 C10 . . 124.1(2) ?
    C14 C9 C10 . . 120.1(2) ?
    C9 C10 C11 . . 119.0(3) ?
    C9 C10 H10 . . 120.5 ?
    C11 C10 H10 . . 120.5 ?
    C12 C11 C10 . . 122.3(3) ?
    C12 C11 H11 . . 118.8 ?
    C10 C11 H11 . . 118.8 ?
    C11 C12 C13 . . 117.4(2) ?
    C11 C12 C15 . . 121.2(3) ?
    C13 C12 C15 . . 121.4(3) ?
    C14 C13 C12 . . 121.3(3) ?
    C14 C13 H13 . . 119.4 ?
    C12 C13 H13 . . 119.4 ?
    C9 C14 C13 . . 119.9(2) ?
    C9 C14 H14 . . 120.0 ?
    C13 C14 H14 . . 120.0 ?
    C12 C15 C16 . . 113.5(2) ?
    C12 C15 H15A . . 108.9 ?
    C16 C15 H15A . . 108.9 ?
    C12 C15 H15B . . 108.9 ?
    C16 C15 H15B . . 108.9 ?
    H15A C15 H15B . . 107.7 ?
    C17 C16 C15 . . 109.5(2) ?
    C17 C16 S1 . . 106.53(18) ?
    C15 C16 S1 . . 113.5(2) ?
    C17 C16 H16 . . 109.1 ?
    C15 C16 H16 . . 109.1 ?
    S1 C16 H16 . . 109.1 ?
    O3 C17 N3 . . 123.8(3) ?
    O3 C17 C16 . . 124.2(3) ?
    N3 C17 C16 . . 111.9(2) ?
    O2 C18 N3 . . 123.4(3) ?
    O2 C18 S1 . . 125.3(3) ?
    N3 C18 S1 . . 111.37(19) ?
    N3 C19 C20 . . 112.4(2) ?
    N3 C19 H19A . . 109.1 ?
    C20 C19 H19A . . 109.1 ?
    N3 C19 H19B . . 109.1 ?
    C20 C19 H19B . . 109.1 ?
    H19A C19 H19B . . 107.9 ?
    O4 C20 O5 . . 126.6(3) ?
    O4 C20 C19 . . 124.2(3) ?
    O5 C20 C19 . . 109.1(3) ?
    O5 C21 C22 . . 110.0(3) ?
    O5 C21 C23 . . 102.1(2) ?
    C22 C21 C23 . . 110.4(3) ?
    O5 C21 C24 . . 108.4(3) ?
    C22 C21 C24 . . 113.6(3) ?
    C23 C21 C24 . . 111.7(3) ?
    C21 C22 H22A . . 109.5 ?
    C21 C22 H22B . . 109.5 ?
    H22A C22 H22B . . 109.5 ?
    C21 C22 H22C . . 109.5 ?
    H22A C22 H22C . . 109.5 ?
    H22B C22 H22C . . 109.5 ?
    C21 C23 H23A . . 109.5 ?
    C21 C23 H23B . . 109.5 ?
    H23A C23 H23B . . 109.5 ?
    C21 C23 H23C . . 109.5 ?
    H23A C23 H23C . . 109.5 ?
    H23B C23 H23C . . 109.5 ?
    C21 C24 H24A . . 109.5 ?
    C21 C24 H24B . . 109.5 ?
    H24A C24 H24B . . 109.5 ?
    C21 C24 H24C . . 109.5 ?
    H24A C24 H24C . . 109.5 ?
    H24B C24 H24C . . 109.5 ?
    C1 N1 C5 . . 117.8(3) ?
    C5 N2 C7 . . 120.2(2) ?
    C5 N2 C6 . . 121.4(3) ?
    C7 N2 C6 . . 117.9(2) ?
    C17 N3 C18 . . 117.1(2) ?
    C17 N3 C19 . . 123.2(2) ?
    C18 N3 C19 . . 119.7(2) ?
    C9 O1 C8 . . 118.04(19) ?
    C20 O5 C21 . . 123.1(2) ?
    C18 S1 C16 . . 92.91(13) ?
loop_
    _geom_hbond_atom_site_label_D
    _geom_hbond_atom_site_label_H
    _geom_hbond_atom_site_label_A
    _geom_hbond_site_symmetry_A
    _geom_hbond_distance_DH
    _geom_hbond_distance_HA
    _geom_hbond_distance_DA
    _geom_hbond_angle_DHA
    C6 H6C O1 4_566 0.96 2.59 3.501(3) 159
    C19 H19B O2 4_585 0.97 2.59 3.302(4) 130
data_global
_journal_date_recd_electronic     2011-03-08
_journal_date_accepted     2011-04-01
_journal_name_full     'Acta Crystallographica, Section E'
_journal_year     2011
_journal_volume     67
_journal_issue      5
_journal_page_first     o1075
_journal_page_last     o1075
_journal_paper_category     QO
_journal_coeditor_code     KP2314
_publ_contact_author_name     'Xiangnan Hu '
_publ_contact_author_address
;
College of Pharmaceutical Sciences,
Chongqing Medical University
Chongqing 400016
China
;
_publ_contact_author_email     huxiangnan62@163.com
_publ_contact_author_fax     ' 86-023-68485161'
_publ_contact_author_phone     ' 86-023-66729212'
_publ_section_title
;\
<i>rac</i>-<i>tert</i>-Butyl
2-{5-[(4-{2-[methyl(pyridin-2-yl)amino]ethoxy}phenyl)methyl]-2,4-dioxo-\
1,3-thiazolidin-3-yl}acetate
;
loop_
    _publ_author_name
    _publ_author_address
    'Sixing Hu '
;
College of Pharmaceutical Sciences
Chongqing Medical University
Chongqing 400016
People's Republic of China
;
    ' Guojuan Liang '
;
College of Pharmaceutical Sciences
Chongqing Medical University
Chongqing 400016
People's Republic of China
;
    'Dashu Fang'
;
College of Pharmaceutical Sciences
Chongqing Medical University
Chongqing 400016
People's Republic of China
;
    'Yongjun Gan'
;
College of Pharmaceutical Sciences
Chongqing Medical University
Chongqing 400016
People's Republic of China
;
    'Xiangnan Hu'
;
College of Pharmaceutical Sciences
Chongqing Medical University
Chongqing 400016
People's Republic of China
;
