# Supplementary material for: rac-tert-Butyl 2-{5-[(4-{2-[methyl(pyri­din-2-yl)amino]ethoxy}phenyl)methyl]-2,4-dioxo-1,3-thiazolidin-3-yl}acetate
Source: Acta Crystallogr Sect E Struct Rep Online. 2011 Apr 7;67(Pt 5):o1075. doi: 10.1107/S1600536811012177 (PMC3089241; doi:10.1107/S1600536811012177)
Supplement: Supplementary file 2 [file e-67-o1075-Isup2.hkl]

# 
# h,k,l, Fc-squared, Fo-squared, sigma(Fo-squared) and status flag 
# 
data_I
_shelx_title '  in P2(1)/c' 
_shelx_refln_list_code          4 
_shelx_F_calc_maximum      264.57 
_exptl_crystal_F_000      1000.00 
_reflns_d_resolution_high  0.7701 
 
loop_ 
 _symmetry_equiv_pos_as_xyz 
 'x, y, z' 
 '-x, y+1/2, -z+1/2' 
 '-x, -y, -z' 
 'x, -y-1/2, z-1/2' 
 
_cell_length_a    25.6211 
_cell_length_b     9.8862 
_cell_length_c     9.8738 
_cell_angle_alpha  90.000 
_cell_angle_beta   97.319 
_cell_angle_gamma  90.000 
 
_shelx_F_squared_multiplier     1.000 
 
loop_ 
 _refln_index_h 
 _refln_index_k 
 _refln_index_l 
 _refln_F_squared_calc 
 _refln_F_squared_meas 
 _refln_F_squared_sigma 
 _refln_observed_status 
   4   0   0     4491.91     3964.84     62.46 o 
   5   0   0     6823.88     6449.09    108.79 o 
   6   0   0     6462.25     5972.35    103.81 o 
   7   0   0     4177.89     4008.12     75.62 o 
   8   0   0     2135.61     1959.63     48.26 o 
   9   0   0     2171.83     2251.76     54.20 o 
  10   0   0      231.74      262.82     12.40 o 
  11   0   0       86.40       82.98      9.32 o 
  12   0   0     1891.53     2209.20     43.53 o 
  13   0   0      111.55       94.93     17.78 o 
  14   0   0     1487.11     1381.67     64.13 o 
  15   0   0     1183.42     1339.45     38.20 o 
  16   0   0     2007.36     2067.33     51.51 o 
  17   0   0      659.01      712.86     25.12 o 
  18   0   0        3.28       -8.01     12.02 o 
  19   0   0      768.94      829.91     44.95 o 
  20   0   0       12.36       -1.12     12.07 o 
  21   0   0      188.30      237.09     42.35 o 
  22   0   0       49.78       37.55     14.53 o 
  23   0   0        0.44        9.44     15.32 o 
  24   0   0       58.94       52.02     27.57 o 
  25   0   0       13.76       15.04     24.89 o 
  26   0   0        1.41       19.66     15.80 o 
  27   0   0        0.23       10.25     15.80 o 
  28   0   0       28.96       45.76     23.80 o 
  29   0   0        4.29      -15.94     45.03 o 
  30   0   0       12.89       75.74     38.55 o 
  31   0   0       14.24       46.12     22.04 o 
  32   0   0        7.57       28.81     33.52 o 
  33   0   0        5.55        1.34     26.59 o 
   3   1   0    12091.12    10652.04    202.33 o 
   4   1   0       54.33       63.44      6.55 o 
   5   1   0     2010.10     1756.27     24.83 o 
   6   1   0     3087.78     3015.07     39.78 o 
   7   1   0     3539.13     3315.46     42.60 o 
   8   1   0       34.50       37.01      6.93 o 
   9   1   0     3746.78     3500.01     46.33 o 
  10   1   0      126.81      128.89      7.12 o 
  11   1   0      163.41      161.29     16.03 o 
  12   1   0     2687.13     2741.37     41.69 o 
  13   1   0       86.07       76.22      7.20 o 
  14   1   0      127.30      132.01     10.28 o 
  15   1   0      547.29      628.15     18.06 o 
  16   1   0      114.02      129.24      9.37 o 
  17   1   0        9.90       20.27      8.19 o 
  18   1   0       91.47      106.84     12.36 o 
  19   1   0       34.89       32.28      8.78 o 
  20   1   0       44.50       58.28     11.03 o 
  21   1   0      117.21      122.66     20.52 o 
  22   1   0       29.25       28.04     15.29 o 
  23   1   0        8.11       12.50     11.58 o 
  24   1   0       36.40       39.81     11.25 o 
  25   1   0       21.37       33.40     12.74 o 
  26   1   0       34.24       35.14     13.35 o 
  27   1   0       71.94       75.11     14.33 o 
  28   1   0        1.48       14.78     14.74 o 
  29   1   0       11.58       18.85     18.01 o 
  30   1   0        1.33       33.07     17.43 o 
  31   1   0        8.24       17.09     15.53 o 
  32   1   0        0.29       22.03     15.11 o 
   0   2   0    18541.43    18349.75    285.37 o 
   1   2   0     2620.99     2567.68     22.91 o 
   2   2   0     1581.26     1492.55     22.79 o 
   3   2   0      365.70      382.38      7.69 o 
   4   2   0        1.44       -1.36      4.33 o 
   5   2   0     8307.88     7651.41    119.84 o 
   6   2   0     3650.21     3380.63     73.18 o 
   7   2   0      654.86      680.21     23.25 o 
   8   2   0     1069.30      870.95     29.15 o 
   9   2   0     1151.50     1133.32     22.71 o 
  10   2   0      504.04      517.71     29.01 o 
  11   2   0     1769.22     1817.89     37.13 o 
  12   2   0      354.85      394.98     17.45 o 
  13   2   0       42.50       32.93      7.22 o 
  14   2   0      414.36      373.09     14.44 o 
  15   2   0      400.23      410.73     14.11 o 
  16   2   0      530.66      572.39     17.25 o 
  17   2   0      875.13      889.44     27.37 o 
  18   2   0      380.96      388.54     16.26 o 
  19   2   0       13.29       -3.17     10.33 o 
  20   2   0       91.41      126.72     14.22 o 
  21   2   0      133.79      145.49     14.23 o 
  22   2   0        6.83        9.92      9.97 o 
  23   2   0        7.39        7.64     10.27 o 
  24   2   0       31.37       21.99     10.91 o 
  25   2   0        0.17       -7.55     11.24 o 
  26   2   0       94.66       74.60     19.80 o 
  27   2   0       10.00       23.10     16.93 o 
  28   2   0       84.21       72.88     22.39 o 
  29   2   0       25.71       31.17     36.58 o 
  30   2   0        9.79       18.05     21.41 o 
  31   2   0       17.94       68.69     40.85 o 
  32   2   0       12.56       41.80     28.54 o 
   1   3   0      619.92      568.35      7.61 o 
   2   3   0     5192.70     5029.67     47.38 o 
   3   3   0      660.97      617.65     18.20 o 
   4   3   0      109.64      113.72      5.90 o 
   5   3   0      662.91      699.38     12.21 o 
   6   3   0      102.13       91.36      6.38 o 
   7   3   0        4.63        4.79      5.55 o 
   8   3   0     4162.23     4136.05     64.49 o 
   9   3   0      130.98      134.32      9.35 o 
  10   3   0       81.81       82.15      9.71 o 
  11   3   0       10.08        5.36      8.43 o 
  12   3   0      460.43      473.55     17.43 o 
  13   3   0       59.17       42.57     11.10 o 
  14   3   0        0.85       14.17     10.59 o 
  15   3   0       60.23       52.35     11.03 o 
  16   3   0      655.53      660.79     26.76 o 
  17   3   0       19.95       19.49      9.77 o 
  18   3   0       79.39       81.02     16.48 o 
  19   3   0       10.80       15.76     10.30 o 
  20   3   0        8.31       -1.65     13.04 o 
  21   3   0       39.07       47.72     12.65 o 
  22   3   0        0.92       11.39     11.21 o 
  23   3   0      187.86      192.22     23.90 o 
  24   3   0       15.55       13.11     12.53 o 
  25   3   0       52.14       60.87     18.01 o 
  26   3   0       58.01       44.57     20.71 o 
  27   3   0       21.74       17.49     16.76 o 
  28   3   0       14.35        8.08     18.32 o 
  29   3   0       18.29       37.86     29.00 o 
  30   3   0        4.05       26.63     25.53 o 
  31   3   0        3.67       -7.34     28.71 o 
  32   3   0        0.03       -5.81     29.05 o 
   0   4   0     2138.90     2125.53     34.97 o 
   1   4   0       90.50      116.05      5.96 o 
   2   4   0     4266.89     4317.69     40.95 o 
   3   4   0     2921.51     2861.75     28.36 o 
   4   4   0      626.05      662.96     11.88 o 
   5   4   0      316.31      346.40     15.76 o 
   6   4   0     3597.37     3529.19     44.38 o 
   7   4   0     4533.89     4588.35     66.11 o 
   8   4   0      353.86      309.51     20.55 o 
   9   4   0       45.27       32.96      6.33 o 
  10   4   0      108.71      120.50      9.93 o 
  11   4   0      954.48     1018.02     19.13 o 
  12   4   0       51.95       67.49      9.75 o 
  13   4   0      526.45      564.14     17.80 o 
  14   4   0      381.16      419.98     17.32 o 
  15   4   0      257.60      318.13     22.77 o 
  16   4   0      278.44      299.47     32.96 o 
  17   4   0      121.64      159.68     18.67 o 
  18   4   0      239.17      296.62     29.62 o 
  19   4   0       22.43       25.14     13.15 o 
  20   4   0      178.67      183.69     18.88 o 
  21   4   0      321.69      332.23     24.12 o 
  22   4   0       44.72       66.84     14.97 o 
  23   4   0        0.16        5.36     16.24 o 
  24   4   0        6.75       21.08     13.72 o 
  25   4   0        0.01       -5.52     14.88 o 
  26   4   0        3.71       -2.73     21.86 o 
  27   4   0        0.60        9.60     16.46 o 
  28   4   0       16.03       26.31     22.08 o 
  29   4   0        2.38       18.06     22.32 o 
  30   4   0       11.17       36.94     21.24 o 
  31   4   0        0.22       23.31     28.69 o 
   1   5   0       79.80       69.63      5.67 o 
   2   5   0       75.76       83.02      9.30 o 
   3   5   0      450.35      434.09     15.87 o 
   4   5   0        1.20        1.83      3.61 o 
   5   5   0      946.51      858.24     19.17 o 
   6   5   0       18.20       31.16      7.03 o 
   7   5   0      335.57      314.10     11.67 o 
   8   5   0      142.06      142.02      8.97 o 
   9   5   0      218.18      207.19     11.45 o 
  10   5   0     1462.98     1374.38     28.57 o 
  11   5   0        8.53       -0.60      7.18 o 
  12   5   0     1397.93     1321.28     54.41 o 
  13   5   0       68.02       78.07     10.53 o 
  14   5   0      770.56      828.83     18.15 o 
  15   5   0        0.40       -7.42      8.61 o 
  16   5   0       25.90       31.10      8.83 o 
  17   5   0       45.87       40.86     13.71 o 
  18   5   0       56.90       54.55     13.01 o 
  19   5   0        0.75        6.46      8.95 o 
  20   5   0       99.21      106.49     14.08 o 
  21   5   0       54.57       36.90     12.52 o 
  22   5   0        0.53      -10.95     10.95 o 
  23   5   0        1.88       -8.03     12.96 o 
  24   5   0        3.39       14.66     11.69 o 
  25   5   0        9.35        8.31     23.50 o 
  26   5   0       12.42        8.43     16.41 o 
  27   5   0       10.08        6.15     16.88 o 
  28   5   0        9.56       10.50     26.82 o 
  29   5   0        2.08       15.35     19.51 o 
  30   5   0        0.04       -0.01     14.92 o 
   0   6   0       22.38       30.85      8.27 o 
   1   6   0      278.60      322.57     10.97 o 
   2   6   0       71.07       94.32      8.29 o 
   3   6   0      265.13      305.64      9.24 o 
   4   6   0       13.67        9.72      5.19 o 
   5   6   0       37.74       37.95      5.53 o 
   6   6   0       41.24       70.28     12.28 o 
   7   6   0      143.25      159.11      7.77 o 
   8   6   0      165.21      178.70     14.51 o 
   9   6   0        9.75        9.95      5.34 o 
  10   6   0       98.37      116.55     11.96 o 
  11   6   0       44.30       50.35      9.05 o 
  12   6   0       12.51       14.98      9.23 o 
  13   6   0      171.75      152.49     18.53 o 
  14   6   0      135.12      136.72     10.94 o 
  15   6   0      202.83      228.52     11.75 o 
  16   6   0      239.64      252.21     14.53 o 
  17   6   0        2.45        5.76      6.46 o 
  18   6   0        3.66       13.26      8.67 o 
  19   6   0       37.60       53.89     12.57 o 
  20   6   0        2.89        4.54      8.58 o 
  21   6   0        5.57       -8.20     12.86 o 
  22   6   0       23.44       31.35     19.91 o 
  23   6   0        0.15        3.50     10.81 o 
  24   6   0       35.05       18.66     13.55 o 
  25   6   0       25.36        1.27     12.72 o 
  26   6   0        0.53       15.78     14.68 o 
  27   6   0       21.82       16.31     14.84 o 
  28   6   0        0.74        2.74     12.92 o 
  29   6   0        1.00       -2.22     15.42 o 
   1   7   0      631.07      617.99     14.33 o 
   2   7   0       62.51       58.81      8.67 o 
   3   7   0      281.09      294.36     14.08 o 
   4   7   0      405.98      379.30     14.84 o 
   5   7   0      609.41      615.90     12.49 o 
   6   7   0      193.33      174.06      9.43 o 
   7   7   0       50.09       48.55      7.14 o 
   8   7   0      706.20      707.55     22.82 o 
   9   7   0      326.12      322.50     27.67 o 
  10   7   0      294.33      280.96     13.59 o 
  11   7   0      194.31      181.34     34.96 o 
  12   7   0       44.31       41.48      7.61 o 
  13   7   0      222.30      246.76     16.91 o 
  14   7   0      133.01      106.97     17.03 o 
  15   7   0        5.39        0.68      7.77 o 
  16   7   0      239.55      270.34     16.35 o 
  17   7   0       74.50       70.36     11.63 o 
  18   7   0       65.19       70.90      9.60 o 
  19   7   0       17.15        8.15      8.80 o 
  20   7   0       20.63       16.01     11.72 o 
  21   7   0        0.32       -8.61      8.61 o 
  22   7   0        0.23        8.74     12.91 o 
  23   7   0       31.16       35.04     15.41 o 
  24   7   0       11.52       19.17     13.86 o 
  25   7   0       20.15       23.27     11.28 o 
  26   7   0       33.74       24.86     12.08 o 
  27   7   0        4.15       16.48     10.73 o 
   0   8   0      116.56      169.72     12.07 o 
   1   8   0        2.65        6.57      6.14 o 
   2   8   0        0.47       -0.05      6.01 o 
   3   8   0       92.48      112.54     10.88 o 
   4   8   0        0.59        2.18      5.59 o 
   5   8   0        3.44        7.92      8.23 o 
   6   8   0      297.12      318.48     13.80 o 
   7   8   0        9.86       14.00      6.30 o 
   8   8   0       18.17       14.37      9.40 o 
   9   8   0      337.47      386.86     13.66 o 
  10   8   0      980.85     1048.81     26.93 o 
  11   8   0      246.62      303.63     32.33 o 
  12   8   0      208.86      242.37     12.38 o 
  13   8   0        5.73        3.44      7.45 o 
  14   8   0        7.64        4.40      7.20 o 
  15   8   0       10.96       19.46     10.80 o 
  16   8   0       14.86       24.52      8.20 o 
  17   8   0        5.11        3.22     10.40 o 
  18   8   0        1.52        2.72      7.58 o 
  19   8   0        7.76       15.81     16.29 o 
  20   8   0        2.55       16.21     11.19 o 
  21   8   0       40.98       37.71     14.49 o 
  22   8   0       43.50       45.38     21.25 o 
  23   8   0        9.84       16.41     13.62 o 
  24   8   0       58.09       36.77     16.97 o 
  25   8   0        0.23        7.08     16.64 o 
   1   9   0       52.63       71.72      8.52 o 
   2   9   0        0.48        5.07      8.02 o 
   3   9   0      307.36      344.37     15.21 o 
   4   9   0      272.23      288.93     12.03 o 
   5   9   0       22.45       25.72      7.45 o 
   6   9   0      170.93      169.65     12.76 o 
   7   9   0      168.64      179.45     16.67 o 
   8   9   0      143.14      143.69     15.09 o 
   9   9   0        0.03       -1.01      6.19 o 
  10   9   0      122.70      137.56     23.79 o 
  11   9   0       31.59       20.97     10.76 o 
  12   9   0      298.37      426.12     57.65 o 
  13   9   0        5.45       -1.35      8.36 o 
  14   9   0       30.21       31.83     16.16 o 
  15   9   0        2.16       -9.89      9.89 o 
  16   9   0        6.06       27.50     15.36 o 
  17   9   0       12.78       12.65      9.88 o 
  18   9   0        6.13        5.37      9.82 o 
  19   9   0       17.58       23.06     12.07 o 
  20   9   0        1.53       -1.64      9.37 o 
  21   9   0       33.55       41.84     22.78 o 
  22   9   0       27.82       18.36     14.17 o 
  23   9   0        2.25        1.55     11.05 o 
   0  10   0      254.95      282.14     20.68 o 
   1  10   0       41.89       36.18      9.55 o 
   2  10   0       21.52       19.31      7.50 o 
   3  10   0       27.69       22.51      9.72 o 
   4  10   0        2.83        4.71      8.75 o 
   5  10   0      109.51       93.64     18.23 o 
   6  10   0       56.93       43.17     14.88 o 
   7  10   0       90.28       55.73     19.34 o 
   8  10   0        3.11        2.48      9.21 o 
   9  10   0       42.49       13.93     12.47 o 
  10  10   0       24.74       12.63     14.03 o 
  11  10   0        2.28        0.10      9.02 o 
  12  10   0        0.58       -2.55      7.14 o 
  13  10   0       10.06       -0.04      8.60 o 
  14  10   0       69.04       66.29     22.82 o 
  15  10   0        1.95       19.65     12.98 o 
  16  10   0        0.00       19.87     12.30 o 
  17  10   0        0.23        5.81     14.12 o 
  18  10   0        0.00       21.27     16.52 o 
  19  10   0       12.54       33.31     16.74 o 
  20  10   0        9.54       25.86     19.59 o 
   1  11   0       25.97       16.22     10.69 o 
   2  11   0      130.81      137.16     37.05 o 
   3  11   0       16.30       17.40     12.21 o 
   4  11   0        4.95        1.11      6.76 o 
   5  11   0       16.48       13.02     13.09 o 
   6  11   0        0.12        1.50      9.59 o 
   7  11   0       10.63        7.70     10.63 o 
   8  11   0       12.23        7.88     13.08 o 
   9  11   0       10.82       -1.65     14.97 o 
  10  11   0       29.80       35.82     24.56 o 
  11  11   0       14.94        5.32     11.98 o 
  12  11   0       20.10        7.95     13.01 o 
  13  11   0        0.05      -10.61     16.15 o 
  14  11   0       37.81       10.00     19.00 o 
  15  11   0        0.22        5.21     14.26 o 
  16  11   0        0.00        1.01     11.45 o 
   0  12   0        3.08       10.19     11.97 o 
   1  12   0        0.01        4.56      9.62 o 
   2  12   0        1.16        3.56      9.91 o 
   3  12   0        1.28       -1.06      7.81 o 
   4  12   0        0.97       -1.37     11.41 o 
   5  12   0        0.03       -3.66     12.66 o 
   6  12   0        0.42        1.81     10.96 o 
   7  12   0       31.86        8.88     15.78 o 
   8  12   0        0.03       -4.53     13.84 o 
   9  12   0        3.05        4.29     15.53 o 
  10  12   0        0.47       -4.58     13.51 o 
  11  12   0        1.72       13.11     20.62 o 
 -33   1   1        0.06       39.82     18.14 o 
 -32   1   1        0.29       -5.90     13.89 o 
 -31   1   1        5.90       22.21     19.89 o 
 -30   1   1        0.40       22.12     16.09 o 
 -29   1   1        5.82        5.84     11.81 o 
 -28   1   1        0.01        0.38     10.42 o 
 -27   1   1        3.02        6.75     12.44 o 
 -26   1   1       36.22       44.03     14.26 o 
 -25   1   1        6.40        6.27     13.61 o 
 -24   1   1       67.11       78.65     14.27 o 
 -23   1   1       48.33       64.01     20.50 o 
 -22   1   1      127.19      132.95     14.37 o 
 -21   1   1       99.90      122.42     12.05 o 
 -20   1   1      192.40      211.98     13.00 o 
 -19   1   1      120.72      117.91     12.17 o 
 -18   1   1       51.05       56.69      8.77 o 
 -17   1   1       37.15       44.95      7.89 o 
 -16   1   1      642.68      711.60     16.58 o 
 -15   1   1      108.39      128.25     10.77 o 
 -14   1   1      893.11      788.56     15.85 o 
 -13   1   1        5.42        4.03      5.12 o 
 -12   1   1     1322.69     1293.29     21.57 o 
 -11   1   1     1166.70     1110.60     17.25 o 
 -10   1   1      617.96      544.10     13.43 o 
  -9   1   1      282.25      241.99     11.32 o 
  -8   1   1    10342.15     9575.88    137.57 o 
  -7   1   1     4271.65     4026.70     46.28 o 
  -6   1   1     6814.03     6256.10     74.46 o 
  -5   1   1    69998.54    70407.84   2107.64 o 
  -4   1   1     3734.10     3219.61     41.69 o 
  -3   1   1     1742.73     1730.54     20.14 o 
  -2   1   1     1419.77     1429.44     16.61 o 
   1   1   1     2236.73     1935.32     29.94 o 
   2   1   1     2510.98     2184.61     23.39 o 
   3   1   1    26764.92    25926.22    538.15 o 
   4   1   1       70.89      152.18     36.61 o 
   5   1   1     2446.59     2404.48     30.25 o 
   6   1   1      249.75      224.17     19.43 o 
   7   1   1      178.76      179.21      9.90 o 
   8   1   1      350.50      316.15     19.22 o 
   9   1   1     5851.89     5656.76     85.07 o 
  10   1   1      271.53      279.86     14.16 o 
  11   1   1     3412.56     3446.27     49.53 o 
  12   1   1      760.78      861.28     18.70 o 
  13   1   1       24.89       31.57      7.61 o 
  14   1   1      610.20      645.25     27.25 o 
  15   1   1      165.86      164.02     11.11 o 
  16   1   1      258.54      272.87     15.23 o 
  17   1   1      145.33      155.00     11.31 o 
  18   1   1       11.61       -1.15      9.08 o 
  19   1   1        0.46       -4.40     11.34 o 
  20   1   1      437.41      473.20     27.97 o 
  21   1   1      121.34      129.71     16.22 o 
  22   1   1        0.24        5.18      9.33 o 
  23   1   1        3.00       15.06     11.45 o 
  24   1   1      227.22      232.31     19.12 o 
  25   1   1       27.49       16.52     14.19 o 
  26   1   1       66.33       76.34     18.26 o 
  27   1   1        0.26       14.03     17.31 o 
  28   1   1        0.89       18.28     14.17 o 
  29   1   1       21.79       17.57     16.87 o 
  30   1   1       14.00       15.91     17.14 o 
  31   1   1        0.19       20.53     18.62 o 
  32   1   1        9.11       47.08     19.55 o 
 -32   2   1        3.62       19.04     18.83 o 
 -31   2   1        5.41        9.82     24.88 o 
 -30   2   1        4.83       10.61     16.25 o 
 -29   2   1        2.26        5.56     12.97 o 
 -28   2   1        5.30       10.95     16.70 o 
 -27   2   1        4.49        0.14     14.20 o 
 -26   2   1       37.57       27.67     12.97 o 
 -25   2   1       10.88       19.97     12.38 o 
 -24   2   1        3.51       13.36     13.03 o 
 -23   2   1        1.75       17.54     11.39 o 
 -22   2   1       31.48       36.22     10.58 o 
 -21   2   1       29.59       32.91     12.61 o 
 -20   2   1       67.66       72.36     11.91 o 
 -19   2   1      116.51      136.86     11.74 o 
 -18   2   1      136.24      137.27     13.58 o 
 -17   2   1      145.55      177.41     13.41 o 
 -16   2   1       50.12       52.92      8.59 o 
 -15   2   1       26.12       25.98      7.55 o 
 -14   2   1       15.34       16.47      9.03 o 
 -13   2   1      893.20      990.61     61.20 o 
 -12   2   1       88.44       98.04     10.12 o 
 -11   2   1       34.67       25.03      7.74 o 
 -10   2   1      522.85      515.33     26.71 o 
  -9   2   1     1061.58     1211.73     24.56 o 
  -8   2   1     1502.80     1508.13     27.85 o 
  -7   2   1     1453.37     1369.27     47.01 o 
  -6   2   1      173.03      184.40     19.66 o 
  -5   2   1      270.62      180.60     25.69 o 
  -4   2   1      590.46      583.26     24.76 o 
  -3   2   1      748.32      684.76     25.08 o 
  -2   2   1     2318.42     2012.54     20.64 o 
  -1   2   1      642.55      616.86      8.51 o 
   0   2   1     1481.05     1466.41     16.10 o 
   1   2   1     9221.45     8567.55     81.44 o 
   2   2   1     6273.34     5719.56     73.39 o 
   3   2   1    12993.22    11978.87    148.31 o 
   4   2   1     8055.71     7328.21    114.90 o 
   5   2   1     3386.10     3101.64     55.70 o 
   6   2   1      182.74      161.05     17.42 o 
   7   2   1     1056.63      996.01     31.87 o 
   8   2   1     1214.18     1172.69     39.62 o 
   9   2   1      797.69      874.65     33.92 o 
  10   2   1      420.20      461.58     14.18 o 
  11   2   1     1101.59     1239.82     33.28 o 
  12   2   1     1852.38     1873.71     66.99 o 
  13   2   1       31.36       36.11      8.15 o 
  14   2   1      519.56      579.52     32.34 o 
  15   2   1      223.87      249.41     14.60 o 
  16   2   1       21.08       34.85      8.50 o 
  17   2   1       95.37      142.26     13.88 o 
  18   2   1        5.21       13.08      9.28 o 
  19   2   1       35.35       52.65     10.52 o 
  20   2   1      383.16      395.74     19.59 o 
  21   2   1      115.59      121.44     14.74 o 
  22   2   1        0.24        2.55      9.16 o 
  23   2   1       29.46       36.32     13.11 o 
  24   2   1        5.94       12.72     13.41 o 
  25   2   1        3.37       23.54     18.37 o 
  26   2   1        0.10        0.07     12.94 o 
  27   2   1        0.15       -8.40     15.63 o 
  28   2   1       16.65       32.13     16.64 o 
  29   2   1        0.12        4.14     20.94 o 
  30   2   1       16.39       35.68     24.40 o 
  31   2   1        9.95       14.85     22.79 o 
  32   2   1        1.18        1.16     17.60 o 
 -32   3   1       12.94       24.37     26.76 o 
 -31   3   1        0.01       25.10     27.81 o 
 -30   3   1        0.13        1.50     17.52 o 
 -29   3   1        1.14       -7.18     16.92 o 
 -28   3   1        5.04       -9.25     14.39 o 
 -27   3   1       77.40       48.60     21.89 o 
 -26   3   1       59.64       58.70     15.43 o 
 -25   3   1      244.99      247.41     22.09 o 
 -24   3   1      127.35      170.11     22.79 o 
 -23   3   1       13.75        7.68     10.55 o 
 -22   3   1       21.97        3.35     13.07 o 
 -21   3   1      193.62      235.71     19.04 o 
 -20   3   1       75.83       68.63     12.13 o 
 -19   3   1      313.75      358.27     23.14 o 
 -18   3   1      416.94      418.44     17.83 o 
 -17   3   1       91.34      100.25     15.34 o 
 -16   3   1       26.43       15.79      8.18 o 
 -15   3   1       12.89       11.06     12.60 o 
 -14   3   1       26.60       35.33      8.76 o 
 -13   3   1      351.06      346.65     14.34 o 
 -12   3   1     2794.69     2996.19     51.62 o 
 -11   3   1     1370.10     1380.62     30.79 o 
 -10   3   1        5.42       11.27      5.29 o 
  -9   3   1      329.68      299.92     19.87 o 
  -8   3   1     1267.78     1364.63     23.93 o 
  -7   3   1        0.45        1.23      4.39 o 
  -6   3   1     1131.07     1056.32     17.40 o 
  -5   3   1       77.80       94.04     10.01 o 
  -4   3   1       43.18       38.13      5.67 o 
  -3   3   1       19.34       19.67      4.05 o 
  -2   3   1     1852.01     1638.55     35.88 o 
  -1   3   1      198.16      190.40      5.65 o 
   0   3   1       61.09       62.79      4.86 o 
   1   3   1     2943.74     2781.80     26.74 o 
   2   3   1     2713.57     2592.13     26.04 o 
   3   3   1      613.99      589.83      9.84 o 
   4   3   1     3269.36     3368.82     60.68 o 
   5   3   1      958.03      936.35     39.06 o 
   6   3   1      101.49      103.62      6.08 o 
   7   3   1        4.49        0.06      4.89 o 
   8   3   1      164.48      145.50     18.34 o 
   9   3   1      687.34      601.70     26.52 o 
  10   3   1     1599.64     1647.60     30.88 o 
  11   3   1      135.72      163.38     12.78 o 
  12   3   1     1062.40     1200.44     29.30 o 
  13   3   1     1876.69     1873.62     44.85 o 
  14   3   1       41.88       15.74     13.33 o 
  15   3   1       85.32       96.76     13.49 o 
  16   3   1     1638.84     1671.12     68.97 o 
  17   3   1        1.19        1.15      9.74 o 
  18   3   1       98.39       88.99     23.01 o 
  19   3   1        6.14       -5.05     11.72 o 
  20   3   1       27.24       18.43     13.11 o 
  21   3   1      123.78       68.64     24.44 o 
  22   3   1       37.05       31.61     17.53 o 
  23   3   1      301.19      305.40     35.62 o 
  24   3   1      198.60      146.12     25.72 o 
  25   3   1        1.46       15.13     18.54 o 
  26   3   1       84.95       51.52     23.02 o 
  27   3   1        3.43        2.78     15.60 o 
  28   3   1        1.75       -2.72     15.71 o 
  29   3   1        0.28        7.16     16.92 o 
  30   3   1        1.01       11.01     18.31 o 
  31   3   1        0.00        3.19     16.03 o 
 -31   4   1        3.96       24.80     17.19 o 
 -30   4   1        0.11       42.26     37.03 o 
 -29   4   1       12.62       -4.36     17.02 o 
 -28   4   1        0.28       11.73     14.04 o 
 -27   4   1       13.48       19.20     35.87 o 
 -26   4   1       56.48       64.53     17.18 o 
 -25   4   1       14.05       31.67     15.98 o 
 -24   4   1       17.62       26.81     20.38 o 
 -23   4   1       26.08       24.80     12.59 o 
 -22   4   1      106.67      125.82     20.19 o 
 -21   4   1       17.54       13.20     10.72 o 
 -20   4   1      142.87      143.34     29.83 o 
 -19   4   1      136.47      139.68     15.78 o 
 -18   4   1       22.22       32.35     14.49 o 
 -17   4   1      584.88      630.15     38.60 o 
 -16   4   1     1013.48     1065.16     34.75 o 
 -15   4   1      613.92      615.25     16.49 o 
 -14   4   1       31.10       32.46      7.88 o 
 -13   4   1      106.58      103.48      9.08 o 
 -12   4   1       10.88       16.80      7.29 o 
 -11   4   1      289.45      351.23     11.86 o 
 -10   4   1        3.20        1.43      5.46 o 
  -9   4   1      310.09      341.50      9.72 o 
  -8   4   1      925.94      992.64     18.79 o 
  -7   4   1     1422.47     1460.44     26.29 o 
  -6   4   1        4.46        2.11      5.39 o 
  -5   4   1      652.81      729.28     14.87 o 
  -4   4   1      423.67      507.63     12.26 o 
  -3   4   1      283.54      295.34     21.67 o 
  -2   4   1     1533.51     1481.14     18.08 o 
  -1   4   1     1077.46     1128.43     12.98 o 
   0   4   1      443.59      465.26      8.94 o 
   1   4   1        9.06        6.78      3.74 o 
   2   4   1      126.11      109.36      4.30 o 
   3   4   1       42.42       37.57      4.28 o 
   4   4   1      483.37      501.57      9.16 o 
   5   4   1       81.69       70.27      5.28 o 
   6   4   1       87.52       70.94      5.27 o 
   7   4   1     1251.07     1194.32     17.56 o 
   8   4   1      753.96      695.72     21.71 o 
   9   4   1      827.50      839.68     14.96 o 
  10   4   1      313.76      263.87     12.59 o 
  11   4   1     2252.50     2314.57     62.69 o 
  12   4   1     1393.56     1370.59     27.56 o 
  13   4   1      966.89      967.89     29.70 o 
  14   4   1      196.47      191.99     14.86 o 
  15   4   1       57.60       73.39     12.24 o 
  16   4   1        0.18       -5.73     10.66 o 
  17   4   1       42.40       28.37     14.70 o 
  18   4   1       59.51       53.49     16.63 o 
  19   4   1        5.67        2.27     13.47 o 
  20   4   1       79.43       95.14     17.62 o 
  21   4   1      159.62      138.88     29.21 o 
  22   4   1       16.42       19.70     15.19 o 
  23   4   1       56.92       27.75     19.35 o 
  24   4   1        3.64       -1.92     21.04 o 
  25   4   1       32.12       26.10     20.46 o 
  26   4   1        0.01       -8.54     16.53 o 
  27   4   1        1.88       16.16     16.11 o 
  28   4   1        8.31       32.19     20.06 o 
  29   4   1        1.33        1.90     18.77 o 
  30   4   1        0.41        9.18     17.37 o 
 -30   5   1       60.80       16.29     25.48 o 
 -29   5   1        0.38        8.33     15.10 o 
 -28   5   1        0.30        0.16     10.49 o 
 -27   5   1        1.36       11.40     12.63 o 
 -26   5   1        8.32        9.69     10.44 o 
 -25   5   1       11.05        4.32     11.04 o 
 -24   5   1       40.77       41.07     13.19 o 
 -23   5   1        2.49        9.12      9.28 o 
 -22   5   1        7.45        9.59     11.75 o 
 -21   5   1       58.61       61.92     13.66 o 
 -20   5   1        1.92        8.33     10.93 o 
 -19   5   1       20.66       20.07      9.74 o 
 -18   5   1       35.43       35.87     10.44 o 
 -17   5   1       57.34       46.91      9.53 o 
 -16   5   1      228.31      255.82     14.27 o 
 -15   5   1      184.29      192.04     15.22 o 
 -14   5   1      325.78      306.22     12.83 o 
 -13   5   1       38.17       37.95      9.02 o 
 -12   5   1      455.44      420.93     13.50 o 
 -11   5   1      197.18      234.15     16.31 o 
 -10   5   1       56.78       37.19      7.49 o 
  -9   5   1     1008.35      996.01     21.39 o 
  -8   5   1      229.30      204.60     10.65 o 
  -7   5   1     1286.74     1337.31     18.22 o 
  -6   5   1       78.84      120.80      7.66 o 
  -5   5   1        4.59        2.19      3.96 o 
  -4   5   1      743.79      751.50     13.30 o 
  -3   5   1      231.16      241.43     15.11 o 
  -2   5   1      263.71      302.91      7.30 o 
  -1   5   1        7.79        9.71      4.13 o 
   0   5   1        1.58        0.55      3.46 o 
   1   5   1       59.24       57.84      5.87 o 
   2   5   1     1085.84     1056.71     26.33 o 
   3   5   1      126.46      138.18      7.89 o 
   4   5   1     1127.09     1194.62     20.38 o 
   5   5   1      259.78      237.14      9.36 o 
   6   5   1      409.48      400.66     13.72 o 
   7   5   1     1300.20     1285.12     44.37 o 
   8   5   1       51.60       82.58      6.10 o 
   9   5   1      405.01      449.87     19.67 o 
  10   5   1      213.18      257.76     24.42 o 
  11   5   1       34.18       27.59      4.92 o 
  12   5   1       24.08       32.43      7.42 o 
  13   5   1      904.47      916.67     21.19 o 
  14   5   1       66.49       80.24     11.28 o 
  15   5   1       58.15       53.40     11.50 o 
  16   5   1       15.66       -1.96      9.12 o 
  17   5   1        0.45        2.20      7.93 o 
  18   5   1       32.15       47.36     11.41 o 
  19   5   1       34.87       42.09     11.51 o 
  20   5   1       19.05       31.93     10.95 o 
  21   5   1        0.01       -0.78     15.55 o 
  22   5   1       80.98       72.52     17.04 o 
  23   5   1       13.41       11.08     15.84 o 
  24   5   1       24.89       19.61     16.90 o 
  25   5   1        0.09       -5.07     14.29 o 
  26   5   1        1.13       17.25     17.93 o 
  27   5   1       27.33       41.72     26.90 o 
  28   5   1        6.58        8.51     20.61 o 
  29   5   1        0.01       25.77     23.88 o 
 -29   6   1        9.16       35.49     22.19 o 
 -28   6   1        4.01       13.51     16.09 o 
 -27   6   1        0.58        9.08     13.44 o 
 -26   6   1        8.30        2.03     15.31 o 
 -25   6   1        5.18       10.78     12.57 o 
 -24   6   1        4.30       -5.82     13.92 o 
 -23   6   1        3.97        6.71     12.54 o 
 -22   6   1        2.71        0.21      7.51 o 
 -21   6   1       25.80       34.23      8.65 o 
 -20   6   1       10.47        3.37      8.87 o 
 -19   6   1      111.49      124.22     18.50 o 
 -18   6   1        1.06        9.89      9.04 o 
 -17   6   1      361.46      387.23     13.23 o 
 -16   6   1      327.45      278.16     13.58 o 
 -15   6   1       70.87       80.99      9.59 o 
 -14   6   1      156.27      168.71     11.96 o 
 -13   6   1      102.68      133.79     17.22 o 
 -12   6   1       39.47       34.83     10.54 o 
 -11   6   1        1.00        5.43      6.37 o 
 -10   6   1       58.35       46.78     10.68 o 
  -9   6   1      276.61      295.98     12.81 o 
  -8   6   1       99.75      117.49     16.50 o 
  -7   6   1      105.40      111.20      9.08 o 
  -6   6   1       30.37       22.91      8.31 o 
  -5   6   1      349.02      327.63     10.30 o 
  -4   6   1      150.35      145.61      6.58 o 
  -3   6   1      311.57      406.77      9.93 o 
  -2   6   1        0.05       -5.69      5.69 o 
  -1   6   1     1022.46     1153.35     17.24 o 
   0   6   1      680.04      670.43     21.51 o 
   1   6   1      305.73      265.37      7.89 o 
   2   6   1       35.11       34.11      5.86 o 
   3   6   1      368.01      353.96     14.81 o 
   4   6   1     1216.45     1194.72     26.11 o 
   5   6   1      182.69      156.78      9.81 o 
   6   6   1       21.13       31.49      5.30 o 
   7   6   1        6.69       11.48      3.98 o 
   8   6   1       49.96       56.98      8.31 o 
   9   6   1       77.98       76.45      7.14 o 
  10   6   1      474.95      471.40     17.13 o 
  11   6   1      844.36      817.13     26.82 o 
  12   6   1      550.25      494.05     15.07 o 
  13   6   1        6.86       -1.93      6.34 o 
  14   6   1      220.42      229.90     15.68 o 
  15   6   1        4.40        5.39      5.72 o 
  16   6   1      250.21      250.97     14.09 o 
  17   6   1       85.84       88.54      8.96 o 
  18   6   1        4.23        2.43      8.87 o 
  19   6   1       30.71       28.45      9.41 o 
  20   6   1        4.94       -3.67      6.51 o 
  21   6   1       40.49       32.71     12.33 o 
  22   6   1       41.81       33.20     13.92 o 
  23   6   1       19.00        5.72     12.69 o 
  24   6   1        0.01       11.27     12.14 o 
  25   6   1        1.46        8.64     12.86 o 
  26   6   1        0.40       15.15     17.06 o 
  27   6   1        1.72       -4.96     16.28 o 
  28   6   1       14.93        0.03     15.70 o 
 -27   7   1        7.47        6.54     11.80 o 
 -26   7   1        1.53       10.77     10.45 o 
 -25   7   1       11.94       15.92      9.98 o 
 -24   7   1        2.03       10.25     11.26 o 
 -23   7   1        1.22       13.31     10.81 o 
 -22   7   1        5.41        7.74     11.20 o 
 -21   7   1       14.83       31.21     10.86 o 
 -20   7   1       22.51       25.76      9.95 o 
 -19   7   1       20.61       23.17     12.02 o 
 -18   7   1      164.82      178.44     18.83 o 
 -17   7   1        2.18        2.26     10.13 o 
 -16   7   1       67.91       72.11     12.52 o 
 -15   7   1        2.61       -1.17      6.32 o 
 -14   7   1       70.17       57.29     11.17 o 
 -13   7   1       77.06       59.82     10.82 o 
 -12   7   1        1.83       -3.43      7.94 o 
 -11   7   1      269.17      269.50     12.73 o 
 -10   7   1       47.17       39.65     15.66 o 
  -9   7   1        0.10        1.41      7.55 o 
  -8   7   1        7.59        5.48      6.21 o 
  -7   7   1       16.59       23.43      7.08 o 
  -6   7   1       35.60       33.47      6.57 o 
  -5   7   1      111.00      118.18      8.78 o 
  -4   7   1        4.91        3.58      5.68 o 
  -3   7   1      104.23      118.95      8.82 o 
  -2   7   1        0.45        7.21      4.56 o 
  -1   7   1        7.23       11.29      6.11 o 
   0   7   1      130.93      128.90      9.34 o 
   1   7   1      217.24      216.27     13.06 o 
   2   7   1      418.39      444.03     16.94 o 
   3   7   1       57.57       52.59      6.75 o 
   4   7   1       56.77       62.02      6.97 o 
   5   7   1       13.15       17.03      7.64 o 
   6   7   1       66.53       67.77      9.52 o 
   7   7   1       63.34       46.89     13.22 o 
   8   7   1      262.93      265.34      9.63 o 
   9   7   1      304.51      291.59     16.74 o 
  10   7   1       95.66       95.95      8.76 o 
  11   7   1      115.93      124.76     11.85 o 
  12   7   1        0.84       -0.77      6.11 o 
  13   7   1      641.02      638.12     21.51 o 
  14   7   1      204.20      222.11     13.91 o 
  15   7   1        2.10        4.24      5.54 o 
  16   7   1      249.08      252.64     38.39 o 
  17   7   1       17.46       13.11      8.39 o 
  18   7   1        9.35       18.89     10.69 o 
  19   7   1       32.74       41.00     21.78 o 
  20   7   1        0.20       11.91     10.16 o 
  21   7   1        0.31       -3.00      9.39 o 
  22   7   1       51.08       36.64     16.16 o 
  23   7   1        0.48       -2.79      9.68 o 
  24   7   1       20.97       15.44     13.13 o 
  25   7   1        6.12       -6.65     10.98 o 
  26   7   1        2.01       13.89     14.83 o 
  27   7   1       14.89       -4.87     16.76 o 
 -25   8   1       19.23       37.41     22.04 o 
 -24   8   1        9.24       21.27     10.34 o 
 -23   8   1        0.04       -2.78     13.52 o 
 -22   8   1       15.53       20.55     12.32 o 
 -21   8   1        8.08        0.94     10.71 o 
 -20   8   1        0.08       -0.95      7.62 o 
 -19   8   1        2.23        7.43     10.60 o 
 -18   8   1       10.68       25.43     11.10 o 
 -17   8   1       18.39       24.70     10.30 o 
 -16   8   1      108.59      129.92     14.06 o 
 -15   8   1       55.45       63.94     11.72 o 
 -14   8   1      175.38      210.89     17.45 o 
 -13   8   1      361.95      398.09     25.15 o 
 -12   8   1      157.20      152.64     27.03 o 
 -11   8   1      278.97      190.14     34.89 o 
 -10   8   1      118.10      107.77     14.97 o 
  -9   8   1      535.96      523.13     20.78 o 
  -8   8   1      320.09      301.12     13.68 o 
  -7   8   1        3.07       13.44      6.96 o 
  -6   8   1       48.77       41.14      9.88 o 
  -5   8   1        0.25       -5.42      5.54 o 
  -4   8   1      903.39      854.19     37.06 o 
  -3   8   1        0.11       -0.51      5.54 o 
  -2   8   1      337.81      368.91     18.28 o 
  -1   8   1      569.92      579.84     17.68 o 
   0   8   1       31.23       30.34      8.50 o 
   1   8   1      330.74      345.41     13.30 o 
   2   8   1       12.31        9.35      6.24 o 
   3   8   1      261.18      274.42     14.96 o 
   4   8   1       47.61       42.81      6.30 o 
   5   8   1      311.80      322.56     17.66 o 
   6   8   1      785.76      748.45     20.22 o 
   7   8   1       16.89       15.97     11.19 o 
   8   8   1       34.53       35.84     12.65 o 
   9   8   1      558.39      585.89     24.16 o 
  10   8   1       51.36       44.56      6.45 o 
  11   8   1      220.54      233.61     15.14 o 
  12   8   1      316.26      311.49     11.50 o 
  13   8   1        1.65       -6.80      7.15 o 
  14   8   1      117.15      124.28     11.22 o 
  15   8   1        4.76       11.64      8.63 o 
  16   8   1       11.45       20.25      9.35 o 
  17   8   1        2.67       16.29     10.91 o 
  18   8   1       15.86        8.04      8.20 o 
  19   8   1       38.03       37.33     15.77 o 
  20   8   1        0.00        6.25      9.64 o 
  21   8   1       51.56       71.38     22.50 o 
  22   8   1        1.71        5.48     13.36 o 
  23   8   1       20.56       -5.39     13.55 o 
  24   8   1        1.41        7.13     13.05 o 
  25   8   1       10.04       11.99     16.16 o 
 -23   9   1        5.38       13.37     11.25 o 
 -22   9   1        1.33        5.01     13.47 o 
 -21   9   1       17.85       12.54     11.57 o 
 -20   9   1        1.02       10.01      9.32 o 
 -19   9   1       10.80        4.16      9.88 o 
 -18   9   1       35.32       23.92     20.73 o 
 -17   9   1       24.20       17.73     11.07 o 
 -16   9   1        7.12       16.96     11.42 o 
 -15   9   1       36.30       26.06     12.02 o 
 -14   9   1        0.67        0.01      7.40 o 
 -13   9   1        9.53       15.24     11.85 o 
 -12   9   1       50.19       48.93     11.58 o 
 -11   9   1      194.43      181.89     43.82 o 
 -10   9   1       83.03       53.09     15.57 o 
  -9   9   1      148.26      122.95     13.31 o 
  -8   9   1       38.78       33.04      8.82 o 
  -7   9   1        2.23        6.43      6.89 o 
  -6   9   1      139.75      127.12     23.09 o 
  -5   9   1        4.02        1.65      6.63 o 
  -4   9   1        4.34        7.90      6.71 o 
  -3   9   1       39.44       41.70      7.06 o 
  -2   9   1       73.38       76.36     12.00 o 
  -1   9   1        3.07        0.26      7.03 o 
   0   9   1      157.00      171.46     11.93 o 
   1   9   1      132.70      112.22     10.97 o 
   2   9   1        2.04        4.76      6.61 o 
   3   9   1        7.65       15.37      7.87 o 
   4   9   1      124.64      146.84     11.01 o 
   5   9   1      526.67      554.53     22.16 o 
   6   9   1      457.52      467.86     26.22 o 
   7   9   1       30.68       18.79     12.27 o 
   8   9   1       13.32        9.56     11.53 o 
   9   9   1        4.75       12.09     11.20 o 
  10   9   1        2.61       10.89     12.23 o 
  11   9   1       15.88       13.59     12.77 o 
  12   9   1        0.80       -7.36     12.30 o 
  13   9   1      138.31       72.19     25.27 o 
  14   9   1        0.00       -4.06      6.82 o 
  15   9   1       11.45       27.84     14.81 o 
  16   9   1        0.96       -0.01     12.58 o 
  17   9   1        0.08       -6.55     15.58 o 
  18   9   1       10.18       19.01     12.38 o 
  19   9   1        7.65       26.39     14.41 o 
  20   9   1        2.27        3.23     13.10 o 
  21   9   1        2.92       19.06     17.44 o 
  22   9   1        1.77      -12.22     15.59 o 
 -20  10   1        0.39      -14.27     14.27 o 
 -19  10   1       57.37       43.62     15.97 o 
 -18  10   1        5.44        8.47     12.26 o 
 -17  10   1       27.58       40.62     20.15 o 
 -16  10   1       26.16       19.03     11.79 o 
 -15  10   1        4.00        3.74     10.21 o 
 -14  10   1       40.36       40.84     18.56 o 
 -13  10   1       11.73        3.01      8.77 o 
 -12  10   1        7.87        3.69      9.60 o 
 -11  10   1       46.12       13.79     12.14 o 
 -10  10   1       33.42       26.63      9.58 o 
  -9  10   1        5.02        5.15      8.05 o 
  -8  10   1        9.68        4.35      9.98 o 
  -7  10   1        4.08        3.87      9.08 o 
  -6  10   1        6.28       14.52     10.89 o 
  -5  10   1       13.15       15.34      7.93 o 
  -4  10   1      134.44      109.75     14.81 o 
  -3  10   1      135.15      127.45     14.41 o 
  -2  10   1       69.33       68.43     10.91 o 
  -1  10   1       51.59       39.91     10.38 o 
   0  10   1        5.48        5.45      7.24 o 
   1  10   1        3.63        1.48      5.69 o 
   2  10   1       82.38       67.66     12.11 o 
   3  10   1       22.25       18.02      7.32 o 
   4  10   1       35.45       36.06      8.51 o 
   5  10   1       29.06       23.42     11.24 o 
   6  10   1       27.39       17.96     10.52 o 
   7  10   1      241.08      262.47     70.54 o 
   8  10   1       46.65       42.76     20.90 o 
   9  10   1       65.00       33.38     19.06 o 
  10  10   1        0.16       13.71     17.28 o 
  11  10   1       19.22       17.99     14.37 o 
  12  10   1       20.17       17.45     16.73 o 
  13  10   1        4.66       21.03     17.16 o 
  14  10   1       30.07       28.96     13.48 o 
  15  10   1        0.02       18.51     15.88 o 
  16  10   1       72.50       75.30     17.99 o 
  17  10   1       34.97       20.80     14.02 o 
  18  10   1       14.56       28.13     15.22 o 
  19  10   1        6.07        7.15     13.42 o 
  20  10   1        0.18        1.90     16.56 o 
 -17  11   1       43.16       83.43     26.48 o 
 -16  11   1        8.65       11.80     37.60 o 
 -15  11   1       17.78       13.59     16.24 o 
 -14  11   1        0.35        5.76      8.92 o 
 -13  11   1       14.44       13.82     10.32 o 
 -12  11   1        8.15       -0.20     11.66 o 
 -11  11   1       37.84        3.68     13.66 o 
 -10  11   1        9.50        6.34     12.37 o 
  -9  11   1        1.88        1.24     11.65 o 
  -8  11   1        0.26       10.01     15.87 o 
  -7  11   1       34.66       24.47     11.34 o 
  -6  11   1        0.48       13.40     13.03 o 
  -5  11   1       56.80       40.08     17.38 o 
  -4  11   1        0.00        0.46      9.81 o 
  -3  11   1        2.58        2.62      7.52 o 
  -2  11   1        0.62        4.01     10.81 o 
  -1  11   1       18.89       12.32      8.95 o 
   0  11   1        2.82        0.90      6.57 o 
   1  11   1       27.85       14.30      9.49 o 
   2  11   1       81.67       41.14     11.44 o 
   3  11   1       31.58       21.03     10.66 o 
   4  11   1       19.03       10.54     12.24 o 
   5  11   1       15.63       11.69     11.05 o 
   6  11   1        2.12       -1.84     11.87 o 
   7  11   1       26.00       15.95     13.09 o 
   8  11   1        0.00       -4.17     12.35 o 
   9  11   1        4.63       16.64     13.18 o 
  10  11   1       18.47       16.33     13.83 o 
  11  11   1        0.06       20.13     16.66 o 
  12  11   1       11.02       29.53     21.06 o 
  13  11   1        4.12       18.46     13.77 o 
  14  11   1       44.07       36.79     16.72 o 
  15  11   1        0.51        5.39     21.13 o 
  16  11   1        1.00       25.18     16.72 o 
 -11  12   1        4.79       12.49     17.08 o 
 -10  12   1        1.51       15.37     14.07 o 
  -9  12   1        6.22        6.38     13.13 o 
  -8  12   1       12.68       13.30     18.71 o 
  -7  12   1        1.26        2.48     10.55 o 
  -6  12   1        0.31       -7.83     12.56 o 
  -5  12   1       16.27        8.00     10.90 o 
  -4  12   1       15.06       17.20     14.12 o 
  -3  12   1       24.83        5.43      9.48 o 
  -2  12   1       65.33       34.59     11.87 o 
  -1  12   1        0.02        0.01     10.93 o 
   0  12   1        0.04        4.55      8.37 o 
   1  12   1       32.65       14.51     11.67 o 
   2  12   1       42.43       31.52     14.77 o 
   3  12   1        9.89        9.47     15.44 o 
   4  12   1       10.28        9.24     11.61 o 
   5  12   1        0.25        4.22     12.36 o 
   6  12   1        0.18       21.73     15.94 o 
   7  12   1        8.88        4.48     13.74 o 
   8  12   1        0.78       13.13     14.86 o 
   9  12   1        6.49        3.14     13.04 o 
  10  12   1       18.27       26.42     18.88 o 
 -33   0   2        4.69       12.89     23.18 o 
 -32   0   2        5.05       35.50     23.99 o 
 -31   0   2       31.24       19.31     21.41 o 
 -30   0   2        1.31        4.79     18.10 o 
 -29   0   2        0.42        2.34     13.49 o 
 -28   0   2       19.32       29.07     19.05 o 
 -27   0   2        4.53       -4.86     15.80 o 
 -26   0   2        1.07        3.61     20.21 o 
 -25   0   2       72.43       65.26     18.22 o 
 -24   0   2      135.80      177.02     17.68 o 
 -23   0   2       78.59      100.40     19.78 o 
 -22   0   2        0.91        0.84     11.81 o 
 -21   0   2      549.80      574.06     36.17 o 
 -20   0   2        9.66        4.88     10.49 o 
 -19   0   2        1.43        8.60     10.49 o 
 -18   0   2      941.67     1034.96     46.48 o 
 -17   0   2      356.15      382.76     25.58 o 
 -16   0   2      999.45     1095.12     30.21 o 
 -15   0   2        5.93       13.95      8.48 o 
 -14   0   2        0.34        0.83      9.40 o 
 -13   0   2     2144.65     2125.38     48.11 o 
 -12   0   2      556.44      613.31     17.27 o 
 -11   0   2      632.62      536.64     19.17 o 
 -10   0   2     7410.10     7221.30    127.16 o 
  -9   0   2       16.32       13.46      7.50 o 
  -8   0   2     8140.50     7518.41    127.80 o 
  -7   0   2     3547.99     3577.21     54.11 o 
  -6   0   2     5965.03     6143.77    100.81 o 
  -5   0   2    30642.61    32735.94    859.83 o 
  -4   0   2    24991.04    26073.08    617.74 o 
  -3   0   2    40728.80    42026.58   1213.51 o 
  -2   0   2    31078.19    33216.39   1223.01 o 
  -1   0   2      699.11      686.73     13.03 o 
   0   0   2     2134.84     2050.26     21.37 o 
   1   0   2     3679.41     3268.48     36.64 o 
   2   0   2     1935.61     1847.82     36.92 o 
   3   0   2     5302.54     4928.67     59.06 o 
   4   0   2     3669.56     3761.27     58.18 o 
   5   0   2     5630.29     5550.21     83.73 o 
   6   0   2     8189.17     7578.66    156.89 o 
   7   0   2     1627.66     1518.80     37.00 o 
   8   0   2     1004.93     1015.31     25.12 o 
   9   0   2       13.43       17.43      8.45 o 
  10   0   2      457.03      387.49     19.96 o 
  11   0   2     1158.67     1175.94     41.68 o 
  12   0   2       25.56       47.47     13.05 o 
  13   0   2      464.18      444.79     23.68 o 
  14   0   2       29.50       38.68     19.51 o 
  15   0   2       96.33       94.41     19.78 o 
  16   0   2       11.26       13.06     11.22 o 
  17   0   2      119.15      130.15     16.67 o 
  18   0   2       21.43       26.00     16.12 o 
  19   0   2       76.67       67.83     19.95 o 
  20   0   2      110.63       97.16     21.90 o 
  21   0   2       30.88       25.65     18.63 o 
  22   0   2        3.97       -5.01     16.84 o 
  23   0   2       51.46       50.59     22.51 o 
  24   0   2       85.72       67.94     24.92 o 
  25   0   2        2.33       -3.14     15.72 o 
  26   0   2      161.16      150.91     45.14 o 
  27   0   2       28.46       21.64     23.29 o 
  28   0   2       44.90      -34.16     60.11 o 
  29   0   2      110.02      104.86     27.49 o 
  30   0   2        0.46        5.29     20.07 o 
  31   0   2        6.45       12.49     22.51 o 
 -33   1   2        0.00       29.12     44.26 o 
 -32   1   2        5.74       27.03     18.42 o 
 -31   1   2        6.57       -6.07     14.07 o 
 -30   1   2        0.42       -3.83     10.40 o 
 -29   1   2        4.04        6.85     11.21 o 
 -28   1   2        2.22        1.65     12.36 o 
 -27   1   2        1.92       -1.93     14.85 o 
 -26   1   2       71.74       44.35     12.02 o 
 -25   1   2        0.20       -4.52      9.13 o 
 -24   1   2        1.96        3.91      9.96 o 
 -23   1   2       58.48       52.79     13.49 o 
 -22   1   2      146.68      187.08     16.31 o 
 -21   1   2       40.09       46.20     12.55 o 
 -20   1   2       81.14       98.18     10.92 o 
 -19   1   2       13.99       15.55      7.10 o 
 -18   1   2        9.60       18.60      7.54 o 
 -17   1   2       17.18       21.81      6.46 o 
 -16   1   2      523.96      546.75     13.39 o 
 -15   1   2      219.78      212.41     10.58 o 
 -14   1   2      522.50      545.93     12.89 o 
 -13   1   2      364.93      340.06     16.74 o 
 -12   1   2        0.01        3.33      3.77 o 
 -11   1   2      118.58      147.73     13.13 o 
 -10   1   2      302.90      318.65      8.10 o 
  -9   1   2       32.07       44.11     11.32 o 
  -8   1   2     3945.30     3698.74    104.37 o 
  -7   1   2     1250.12     1169.69     15.38 o 
  -6   1   2      355.07      440.14     10.58 o 
  -5   1   2     7106.73     6839.58    118.65 o 
  -4   1   2     1679.15     1936.81    190.28 o 
  -3   1   2      978.07      897.72     30.98 o 
  -2   1   2     2254.01     1902.24     30.40 o 
  -1   1   2     1563.62     1474.23     20.68 o 
   0   1   2       69.88       88.37      4.97 o 
   1   1   2     5529.17     5033.48     51.15 o 
   2   1   2      185.66      139.87      4.39 o 
   3   1   2      380.04      328.07      7.67 o 
   4   1   2        0.43        5.09      4.09 o 
   5   1   2     1636.98     1644.35     18.35 o 
   6   1   2     1202.86     1118.39     18.23 o 
   7   1   2     1785.59     1740.55     28.94 o 
   8   1   2       50.57       70.43      7.71 o 
   9   1   2       62.86       60.59      7.04 o 
  10   1   2       98.29      124.21      8.70 o 
  11   1   2      151.99      157.62     11.49 o 
  12   1   2      639.93      714.73     19.97 o 
  13   1   2      866.07      825.69     22.05 o 
  14   1   2      122.52      132.57     12.56 o 
  15   1   2      267.38      290.64     16.02 o 
  16   1   2       45.25       38.51     11.34 o 
  17   1   2      367.46      381.14     26.06 o 
  18   1   2        4.45       -2.62     10.25 o 
  19   1   2        0.01        1.95      9.32 o 
  20   1   2      101.81      114.67     14.59 o 
  21   1   2       11.87        8.52      9.91 o 
  22   1   2        0.77        7.94     12.72 o 
  23   1   2      309.95      327.89     24.13 o 
  24   1   2        0.76      -12.81     12.81 o 
  25   1   2       93.94      119.77     19.03 o 
  26   1   2        0.78       18.65     14.25 o 
  27   1   2        0.34       -3.40     14.74 o 
  28   1   2       12.78        8.93     22.82 o 
  29   1   2        9.58       25.63     16.87 o 
  30   1   2        4.77      -13.81     15.11 o 
  31   1   2        3.05       14.50     15.78 o 
 -32   2   2       10.67       54.98     29.21 o 
 -31   2   2       19.45       12.83     18.31 o 
 -30   2   2        8.03       16.90     13.83 o 
 -29   2   2       79.52       39.86     16.33 o 
 -28   2   2        2.33       16.47     16.27 o 
 -27   2   2       20.46       16.97     12.00 o 
 -26   2   2       87.25       82.92     17.75 o 
 -25   2   2       13.11       -6.59     14.32 o 
 -24   2   2       21.20       16.42     12.52 o 
 -23   2   2        0.23        8.42      9.83 o 
 -22   2   2       41.66       34.10     12.14 o 
 -21   2   2      108.56      107.16     26.80 o 
 -20   2   2        8.22        7.30      8.91 o 
 -19   2   2      193.82      212.01     12.87 o 
 -18   2   2        8.14       -1.66      7.13 o 
 -17   2   2      138.67      132.93     19.90 o 
 -16   2   2       32.59       29.57      8.03 o 
 -15   2   2       95.60      158.45     12.06 o 
 -14   2   2       78.91       77.03      8.93 o 
 -13   2   2      430.36      386.83     12.61 o 
 -12   2   2       96.37       92.45     10.36 o 
 -11   2   2       80.30       99.95      8.94 o 
 -10   2   2      864.27      771.05     24.31 o 
  -9   2   2       12.09       22.21      7.50 o 
  -8   2   2     1026.06      910.07     28.77 o 
  -7   2   2     1103.65     1046.16     38.00 o 
  -6   2   2      467.46      510.70     22.36 o 
  -5   2   2    12019.15    11558.77    168.58 o 
  -4   2   2     1804.15     1693.54     48.14 o 
  -3   2   2     8903.20     8080.09     87.36 o 
  -2   2   2     9316.55     8963.86     98.16 o 
  -1   2   2      594.71      532.56      9.65 o 
   0   2   2     4524.72     4406.44     52.13 o 
   1   2   2       63.30       77.79      6.19 o 
   2   2   2     5727.39     5244.62     50.93 o 
   3   2   2     1864.91     1727.07     19.90 o 
   4   2   2       99.87       88.73      9.39 o 
   5   2   2    10334.55    10138.98    125.27 o 
   6   2   2        0.17       -5.41      5.90 o 
   7   2   2     1491.57     1444.60     37.43 o 
   8   2   2     8093.23     8356.63    146.51 o 
   9   2   2       63.72       46.06     11.39 o 
  10   2   2      404.29      393.69     20.64 o 
  11   2   2     1066.96     1066.37     26.36 o 
  12   2   2      543.42      543.90     19.99 o 
  13   2   2      252.17      260.36     16.17 o 
  14   2   2      398.83      367.29     21.50 o 
  15   2   2      762.39      772.75     24.36 o 
  16   2   2      187.96      188.00     13.06 o 
  17   2   2       95.50      107.90     11.90 o 
  18   2   2       53.38       61.91     12.24 o 
  19   2   2      501.39      510.71     24.45 o 
  20   2   2      226.01      213.82     17.82 o 
  21   2   2      100.99      134.17     18.10 o 
  22   2   2      202.67      214.27     18.86 o 
  23   2   2       88.64       74.68     16.60 o 
  24   2   2       35.41       30.53     17.88 o 
  25   2   2        5.41       12.05     13.32 o 
  26   2   2       21.40       13.99     14.45 o 
  27   2   2       67.42      149.15     36.98 o 
  28   2   2       18.08       -2.87     25.02 o 
  29   2   2       12.47       31.70     23.01 o 
  30   2   2        0.46       46.50     35.08 o 
  31   2   2        1.07      -10.12     20.82 o 
 -32   3   2        3.90       42.66     36.29 o 
 -31   3   2       35.01       29.41     26.89 o 
 -30   3   2        2.74       16.13     17.39 o 
 -29   3   2       35.96       22.04     15.99 o 
 -28   3   2       48.82       45.15     26.81 o 
 -27   3   2        2.64       15.55     12.28 o 
 -26   3   2        2.46        4.50     11.57 o 
 -25   3   2       89.83       65.58     27.94 o 
 -24   3   2        2.76       -5.35      9.76 o 
 -23   3   2        4.11        2.08     11.69 o 
 -22   3   2        1.78        9.40     10.64 o 
 -21   3   2       90.06       88.09     13.30 o 
 -20   3   2      117.05       88.57     27.15 o 
 -19   3   2        3.15        1.04      7.22 o 
 -18   3   2       18.93       16.31     11.15 o 
 -17   3   2       42.23       57.77     10.11 o 
 -16   3   2       23.12       13.38     10.03 o 
 -15   3   2      380.80      408.08     19.95 o 
 -14   3   2      166.59      162.64     11.33 o 
 -13   3   2       91.68       95.77     18.41 o 
 -12   3   2     1034.72      982.58     14.85 o 
 -11   3   2       25.31       41.31      6.81 o 
 -10   3   2     1346.58     1459.20     24.03 o 
  -9   3   2     1103.52      992.79     41.24 o 
  -8   3   2      245.15      234.65      9.51 o 
  -7   3   2      910.09      803.56     12.80 o 
  -6   3   2     1213.40     1150.77     18.50 o 
  -5   3   2      784.43      751.32     28.78 o 
  -4   3   2      352.35      337.38     13.16 o 
  -3   3   2      126.97      136.80      7.57 o 
  -2   3   2     2427.88     2160.55     35.33 o 
  -1   3   2        8.95        6.60      4.08 o 
   0   3   2       13.06       11.06      3.68 o 
   1   3   2       59.22       68.73      4.40 o 
   2   3   2     2307.24     1989.65     63.92 o 
   3   3   2      140.89      135.68      8.38 o 
   4   3   2     1890.75     1734.80     26.90 o 
   5   3   2     2997.72     2792.71     38.74 o 
   6   3   2     3385.57     3275.79     48.43 o 
   7   3   2     7292.49     7384.89    121.06 o 
   8   3   2      296.09      318.00     12.46 o 
   9   3   2        0.37       -0.33      7.28 o 
  10   3   2     1553.96     1725.55     40.72 o 
  11   3   2      130.71      138.36     11.65 o 
  12   3   2       26.07       16.89      9.84 o 
  13   3   2        1.27        9.06      9.80 o 
  14   3   2       95.18      126.79     14.71 o 
  15   3   2        6.73       -0.59      8.47 o 
  16   3   2        2.24        2.40     13.80 o 
  17   3   2        9.60       11.45     10.62 o 
  18   3   2       84.07       58.93     13.62 o 
  19   3   2       22.39        8.54     13.01 o 
  20   3   2        7.86       22.29     12.94 o 
  21   3   2        9.43       21.83     15.12 o 
  22   3   2        5.27        4.84     12.38 o 
  23   3   2       48.81       47.57     17.99 o 
  24   3   2       11.42        0.53     14.86 o 
  25   3   2        2.29       19.53     15.51 o 
  26   3   2       15.15       26.13     16.80 o 
  27   3   2        2.16       -0.08     28.28 o 
  28   3   2       24.01       42.03     21.77 o 
  29   3   2        0.31        3.92     18.27 o 
  30   3   2        0.18       34.88     32.08 o 
  31   3   2        4.61        4.92     53.41 o 
 -31   4   2       18.71       15.50     19.87 o 
 -30   4   2        7.72        2.87     13.19 o 
 -29   4   2       66.20       59.64     26.34 o 
 -28   4   2       21.95        7.75     16.70 o 
 -27   4   2       24.68       23.29     13.56 o 
 -26   4   2       11.52       25.50     21.50 o 
 -25   4   2       17.04       12.50     15.39 o 
 -24   4   2       44.44       42.10     15.10 o 
 -23   4   2       16.29       23.50     15.08 o 
 -22   4   2       42.66       30.58     11.28 o 
 -21   4   2      113.23      105.59     17.81 o 
 -20   4   2       16.99       26.89     10.51 o 
 -19   4   2      148.96      183.54     22.03 o 
 -18   4   2      189.03      217.53     16.54 o 
 -17   4   2        1.57        2.57     10.29 o 
 -16   4   2      322.80      331.87     13.02 o 
 -15   4   2       32.44       23.02      6.38 o 
 -14   4   2      524.97      537.47     17.65 o 
 -13   4   2        0.07        3.89      5.40 o 
 -12   4   2       72.31       79.77      9.16 o 
 -11   4   2        1.90        7.11      4.10 o 
 -10   4   2       98.31       89.56      8.14 o 
  -9   4   2     1145.61     1160.56     25.27 o 
  -8   4   2      733.66      761.24     16.29 o 
  -7   4   2      523.92      522.11     23.63 o 
  -6   4   2      162.18      171.11      8.68 o 
  -5   4   2       46.03       47.67      4.61 o 
  -4   4   2      702.03      741.37     11.42 o 
  -3   4   2     7885.41     8411.20     97.62 o 
  -2   4   2        1.29        1.75      3.56 o 
  -1   4   2     4015.90     4171.96     43.80 o 
   0   4   2      584.71      579.37     11.83 o 
   1   4   2     1726.45     1788.23     18.26 o 
   2   4   2      749.48      800.52     25.02 o 
   3   4   2     2066.20     2034.37     24.71 o 
   4   4   2      435.40      360.38     12.63 o 
   5   4   2     1039.56     1145.68     31.48 o 
   6   4   2      586.34      594.05     20.15 o 
   7   4   2     2719.30     2500.69     28.37 o 
   8   4   2     3474.41     3451.31     42.49 o 
   9   4   2       81.03       98.21     12.48 o 
  10   4   2        3.10       -1.21      5.36 o 
  11   4   2     1278.34     1282.80     26.29 o 
  12   4   2       28.81       25.84     13.78 o 
  13   4   2     2565.84     2803.67     67.12 o 
  14   4   2       13.77       36.62     15.51 o 
  15   4   2        0.87       -3.75      9.80 o 
  16   4   2      113.50      116.07     19.82 o 
  17   4   2       31.66       38.73     13.16 o 
  18   4   2      357.79      390.68     22.68 o 
  19   4   2      238.85      261.81     26.83 o 
  20   4   2       15.40       19.32     13.32 o 
  21   4   2       17.75       27.55     16.43 o 
  22   4   2       19.75       17.42     15.87 o 
  23   4   2      168.09      146.24     23.03 o 
  24   4   2       50.58       20.68     18.35 o 
  25   4   2        2.34       22.63     27.03 o 
  26   4   2        4.94        3.33     16.76 o 
  27   4   2       24.63       26.95     28.46 o 
  28   4   2        1.44       -4.22     18.57 o 
  29   4   2        0.22       27.69     26.27 o 
  30   4   2        4.36       -1.12     47.15 o 
 -30   5   2       25.07       46.17     29.80 o 
 -29   5   2        0.00        3.58     11.94 o 
 -28   5   2       85.96       66.27     33.12 o 
 -27   5   2        6.09        9.20     11.98 o 
 -26   5   2        8.23       18.23     13.47 o 
 -25   5   2        4.40       17.51     12.13 o 
 -24   5   2       27.86       24.40     10.87 o 
 -23   5   2       55.21       69.70     12.64 o 
 -22   5   2       36.68       40.29      9.82 o 
 -21   5   2      269.23      307.81     27.22 o 
 -20   5   2       17.24        9.83      9.71 o 
 -19   5   2        0.03        1.34      9.74 o 
 -18   5   2      155.65      119.49     12.62 o 
 -17   5   2        4.53        9.37      6.76 o 
 -16   5   2      316.22      329.98     15.08 o 
 -15   5   2      160.74      167.86     10.06 o 
 -14   5   2       23.55       27.15      7.93 o 
 -13   5   2      399.21      391.50     11.05 o 
 -12   5   2       11.56       -5.19      7.50 o 
 -11   5   2      343.89      320.60     11.67 o 
 -10   5   2      156.76      159.83     10.90 o 
  -9   5   2       49.07       56.50      9.63 o 
  -8   5   2      348.55      365.01     11.01 o 
  -7   5   2      100.04       93.79      8.84 o 
  -6   5   2      121.55      142.64      9.47 o 
  -5   5   2       76.33       87.39      6.15 o 
  -4   5   2       10.27       11.56      4.60 o 
  -3   5   2      112.96      157.91      9.29 o 
  -2   5   2      271.16      284.64     17.81 o 
  -1   5   2       31.39       23.37      3.87 o 
   0   5   2     3595.44     3742.86     36.16 o 
   1   5   2        0.02        3.43      3.50 o 
   2   5   2      682.92      694.20     17.06 o 
   3   5   2       70.43       65.62      5.17 o 
   4   5   2       81.05       75.83      6.83 o 
   5   5   2        1.01       -8.13      8.13 o 
   6   5   2      429.92      463.29     14.43 o 
   7   5   2     2371.62     2193.90     42.05 o 
   8   5   2      199.83      169.62      7.44 o 
   9   5   2      644.69      575.39      9.92 o 
  10   5   2      285.82      279.45      7.85 o 
  11   5   2       30.45       25.79      5.25 o 
  12   5   2      423.79      429.43     13.17 o 
  13   5   2        0.27        0.77      4.93 o 
  14   5   2      131.41      117.21     19.74 o 
  15   5   2      114.87      119.10     15.83 o 
  16   5   2      386.26      374.33     23.00 o 
  17   5   2       90.94      115.03     14.30 o 
  18   5   2       20.05       21.72     12.47 o 
  19   5   2      157.92      163.55     21.64 o 
  20   5   2        8.87      -14.14     14.14 o 
  21   5   2       35.69       25.85     17.22 o 
  22   5   2       17.28        3.73     15.10 o 
  23   5   2       50.54       38.53     19.46 o 
  24   5   2        1.53       24.70     16.58 o 
  25   5   2        4.13        6.25     16.59 o 
  26   5   2       11.74        2.36     23.18 o 
  27   5   2        0.13       -0.06     17.46 o 
  28   5   2        4.16      -19.29     25.40 o 
  29   5   2        0.61        2.05     35.81 o 
 -29   6   2        2.12       19.97     14.48 o 
 -28   6   2        1.95       30.21     15.62 o 
 -27   6   2       37.27       40.54     14.76 o 
 -26   6   2        0.00       19.06     16.82 o 
 -25   6   2        2.65        6.85      9.05 o 
 -24   6   2       20.13       21.24     10.60 o 
 -23   6   2        5.87        9.81      9.87 o 
 -22   6   2       62.90       65.67     11.50 o 
 -21   6   2      158.75      126.45     12.62 o 
 -20   6   2       13.08       11.63      8.48 o 
 -19   6   2      259.36      253.58     12.67 o 
 -18   6   2        9.18       11.74      9.01 o 
 -17   6   2       95.97      109.81      9.82 o 
 -16   6   2       78.42       87.14      9.89 o 
 -15   6   2      258.46      292.54     13.53 o 
 -14   6   2        1.30        7.46      6.68 o 
 -13   6   2       12.20       10.31      7.56 o 
 -12   6   2       61.15       67.77     10.10 o 
 -11   6   2        2.59        2.06      6.97 o 
 -10   6   2       28.67       32.67      8.73 o 
  -9   6   2       10.34        7.56      6.92 o 
  -8   6   2        3.50        6.24      5.23 o 
  -7   6   2       14.43       20.56      6.05 o 
  -6   6   2       57.76       64.61      7.18 o 
  -5   6   2       84.03       98.30      7.12 o 
  -4   6   2       45.67       37.39      6.35 o 
  -3   6   2      665.59      674.15     14.72 o 
  -2   6   2      736.61      747.75     16.40 o 
  -1   6   2      861.76      977.19     15.86 o 
   0   6   2      441.53      433.22     10.87 o 
   1   6   2       74.92       94.82      7.88 o 
   2   6   2      371.80      402.54     12.30 o 
   3   6   2      703.36      742.34     12.37 o 
   4   6   2      429.59      427.86     15.21 o 
   5   6   2       27.15        8.93      6.71 o 
   6   6   2        1.54       -4.16      8.91 o 
   7   6   2        4.33        0.95      7.12 o 
   8   6   2      439.14      462.81     24.67 o 
   9   6   2      171.51      219.58     15.96 o 
  10   6   2       69.78       83.72     10.11 o 
  11   6   2      300.05      349.22     12.89 o 
  12   6   2      408.25      373.07     21.70 o 
  13   6   2      142.57      150.38      7.96 o 
  14   6   2      592.69      634.38     14.69 o 
  15   6   2       19.38       15.48      6.44 o 
  16   6   2      307.78      331.73     10.98 o 
  17   6   2      304.19      337.75     18.00 o 
  18   6   2      115.72       87.17     11.46 o 
  19   6   2      184.75      217.62     28.49 o 
  20   6   2       10.20       -1.25      6.21 o 
  21   6   2       10.41       16.62     14.57 o 
  22   6   2       28.32       34.28     17.09 o 
  23   6   2        3.08        1.39     14.18 o 
  24   6   2       22.08       24.12     17.56 o 
  25   6   2        0.13      -12.00     16.77 o 
  26   6   2        1.10       -0.20     13.31 o 
  27   6   2        3.43        8.09     20.10 o 
 -27   7   2        6.94       19.11     14.25 o 
 -26   7   2        8.23        8.46     11.98 o 
 -25   7   2        0.64       10.97     15.95 o 
 -24   7   2        2.05       12.65     12.56 o 
 -23   7   2       21.39       22.83     11.86 o 
 -22   7   2        4.53        5.52      8.23 o 
 -21   7   2       61.51       45.72     10.77 o 
 -20   7   2        5.82       13.44      8.92 o 
 -19   7   2       18.50       17.25     11.36 o 
 -18   7   2      155.41      176.01     13.29 o 
 -17   7   2       46.04       42.23      8.74 o 
 -16   7   2      145.70      138.38     14.87 o 
 -15   7   2       11.92        5.11      6.57 o 
 -14   7   2      290.85      348.19     17.17 o 
 -13   7   2      466.82      469.59     22.81 o 
 -12   7   2        0.16       -2.14      7.58 o 
 -11   7   2       74.92       75.13     13.75 o 
 -10   7   2       19.43       20.65      8.51 o 
  -9   7   2      238.07      253.66     15.98 o 
  -8   7   2       14.08       10.85      7.11 o 
  -7   7   2      131.88      129.62     13.65 o 
  -6   7   2      256.85      281.48      9.46 o 
  -5   7   2      128.02      152.04     11.81 o 
  -4   7   2      935.12     1001.61     18.82 o 
  -3   7   2       27.28       38.40      6.08 o 
  -2   7   2      770.77      777.01     16.11 o 
  -1   7   2      823.21      849.53     17.88 o 
   0   7   2      835.77      878.74     15.34 o 
   1   7   2      420.85      392.10     10.79 o 
   2   7   2       23.75       23.49      4.63 o 
   3   7   2       29.97       26.02      5.80 o 
   4   7   2      101.61       99.82     10.04 o 
   5   7   2     1449.06     1436.82     29.04 o 
   6   7   2       61.56       26.37     10.01 o 
   7   7   2      693.23      727.59     24.51 o 
   8   7   2      541.19      532.22     20.90 o 
   9   7   2        3.32       15.62     14.78 o 
  10   7   2      313.57      337.73     18.31 o 
  11   7   2      298.17      361.73     37.74 o 
  12   7   2        0.03        0.59      2.38 o 
  13   7   2       66.07       60.23      5.88 o 
  14   7   2        2.63        2.77      4.57 o 
  15   7   2      220.51      196.33      9.66 o 
  16   7   2       59.66       67.80      8.07 o 
  17   7   2      118.60      128.23     10.29 o 
  18   7   2        2.24       13.12      7.76 o 
  19   7   2       16.71        9.21     13.31 o 
  20   7   2        5.28       -1.53      7.38 o 
  21   7   2       28.04       28.38      9.88 o 
  22   7   2        5.80        6.91      9.34 o 
  23   7   2       29.16       32.19     13.47 o 
  24   7   2        2.68        3.34     11.71 o 
  25   7   2       13.33        9.85     15.53 o 
  26   7   2        0.15       15.13     17.46 o 
 -25   8   2        3.28       11.96     10.66 o 
 -24   8   2        6.34       -2.78     10.30 o 
 -23   8   2       10.28       23.80     10.62 o 
 -22   8   2        1.90       23.15     13.56 o 
 -21   8   2       14.28       12.04     11.89 o 
 -20   8   2        2.39       -2.35      9.70 o 
 -19   8   2        1.88       -6.11      8.76 o 
 -18   8   2        0.19        4.20      8.48 o 
 -17   8   2        0.94       -0.12     11.26 o 
 -16   8   2       50.15       45.01     11.31 o 
 -15   8   2       65.17       41.24     12.35 o 
 -14   8   2      135.47      120.70     21.61 o 
 -13   8   2       55.90       34.87     11.29 o 
 -12   8   2       45.25       37.93     10.33 o 
 -11   8   2       48.72       44.71     11.42 o 
 -10   8   2       10.52        9.58     12.96 o 
  -9   8   2        4.74        4.24      6.47 o 
  -8   8   2       11.51        2.44      7.17 o 
  -7   8   2       43.62       43.64      7.50 o 
  -6   8   2      109.78      107.84     10.67 o 
  -5   8   2        9.10       16.82      6.20 o 
  -4   8   2        0.00       -1.23      7.16 o 
  -3   8   2       54.98       62.88      7.57 o 
  -2   8   2        2.45        3.81      5.47 o 
  -1   8   2       10.29       10.67      5.75 o 
   0   8   2        6.49        3.02      5.85 o 
   1   8   2       53.10       50.62      8.93 o 
   2   8   2       58.17       51.23      8.34 o 
   3   8   2       76.04       75.71      7.56 o 
   4   8   2      113.87      135.48     18.01 o 
   5   8   2      604.54      587.87     18.53 o 
   6   8   2      126.58      100.53     13.62 o 
   7   8   2      658.29      674.48     29.78 o 
   8   8   2      907.40      893.60     25.69 o 
   9   8   2      114.39      101.86     14.19 o 
  10   8   2        9.13       14.31     12.25 o 
  11   8   2        0.01       -5.60      9.19 o 
  12   8   2        1.07        0.39      9.26 o 
  13   8   2       80.79       64.15     18.86 o 
  14   8   2       73.00       62.89     14.58 o 
  15   8   2        1.09       11.21     12.97 o 
  16   8   2       12.95       16.51     11.06 o 
  17   8   2       19.96       14.91      6.46 o 
  18   8   2       11.98       21.70     16.34 o 
  19   8   2       78.55       81.19     17.34 o 
  20   8   2        0.91       30.18     16.96 o 
  21   8   2        6.32       21.85     15.59 o 
  22   8   2        4.46       17.41     14.42 o 
  23   8   2        1.04       12.62     14.29 o 
  24   8   2        1.48       17.50     15.22 o 
 -23   9   2        2.75       16.09     12.24 o 
 -22   9   2       12.17        7.77     11.99 o 
 -21   9   2       44.19       35.00     17.22 o 
 -20   9   2       16.83       10.28     10.91 o 
 -19   9   2       42.73       43.42     19.26 o 
 -18   9   2        1.63        2.25      8.72 o 
 -17   9   2        4.52       25.42     14.88 o 
 -16   9   2        7.10        0.27     11.48 o 
 -15   9   2       58.97       36.29     21.80 o 
 -14   9   2        0.16        1.19     11.02 o 
 -13   9   2       41.57       18.64     19.04 o 
 -12   9   2       82.04       48.20     24.28 o 
 -11   9   2       67.81       39.38     14.94 o 
 -10   9   2        0.41       -2.61      8.21 o 
  -9   9   2      360.42      387.83     17.65 o 
  -8   9   2      127.10      143.39     15.60 o 
  -7   9   2       23.75       20.52      6.79 o 
  -6   9   2        0.79        1.33      7.59 o 
  -5   9   2        2.15        5.61      6.86 o 
  -4   9   2        1.92        5.75      5.34 o 
  -3   9   2       45.06       38.18     10.43 o 
  -2   9   2      262.56      271.54     12.96 o 
  -1   9   2      145.31      140.89     12.14 o 
   0   9   2       69.04       78.91      9.83 o 
   1   9   2      164.11      172.78     11.23 o 
   2   9   2       30.70       42.29      9.34 o 
   3   9   2      121.51      136.77     10.05 o 
   4   9   2       45.20       39.11     12.44 o 
   5   9   2      221.96      240.82     14.37 o 
   6   9   2       42.13       33.92     13.72 o 
   7   9   2      262.07      299.42     26.93 o 
   8   9   2        0.01       -0.14      8.79 o 
   9   9   2        8.29        9.18     12.81 o 
  10   9   2        6.52        5.23     11.56 o 
  11   9   2       37.99       41.91     12.21 o 
  12   9   2        6.12        4.60     11.44 o 
  13   9   2        1.30       -2.60     23.77 o 
  14   9   2       33.92       43.10     14.28 o 
  15   9   2       15.29       25.03     13.99 o 
  16   9   2      103.13      124.19     16.55 o 
  17   9   2       15.76       29.62     13.73 o 
  18   9   2       22.52       65.30     21.68 o 
  19   9   2       20.76       21.69     19.96 o 
  20   9   2       27.65       42.17     19.85 o 
  21   9   2       12.59       18.84     16.25 o 
  22   9   2        7.65       -7.57     16.61 o 
 -20  10   2        0.17       20.11     11.81 o 
 -19  10   2       27.07       20.56     11.67 o 
 -18  10   2       12.33       11.03     10.55 o 
 -17  10   2       29.14       33.12     12.13 o 
 -16  10   2       58.77       35.40     14.94 o 
 -15  10   2       15.27        2.88     10.87 o 
 -14  10   2        5.82       14.13     10.83 o 
 -13  10   2        5.70        7.89     10.39 o 
 -12  10   2       22.84        9.27     12.81 o 
 -11  10   2        0.23       -7.49      8.39 o 
 -10  10   2       22.59       24.09     12.41 o 
  -9  10   2       66.56       53.50     19.70 o 
  -8  10   2        8.68        9.08      7.14 o 
  -7  10   2       12.97       11.26      9.22 o 
  -6  10   2        0.01        1.52      7.40 o 
  -5  10   2      122.00      132.58     22.95 o 
  -4  10   2      125.53      125.87     23.16 o 
  -3  10   2        2.18        4.40      8.04 o 
  -2  10   2       31.79       31.19      9.86 o 
  -1  10   2        6.83       -6.00      9.51 o 
   0  10   2       97.57       77.33     13.74 o 
   1  10   2       14.50       17.86      9.02 o 
   2  10   2       10.98        9.97      7.88 o 
   3  10   2        0.02        6.81      8.46 o 
   4  10   2       12.64       10.34     10.99 o 
   5  10   2        0.41        0.79     10.98 o 
   6  10   2        0.01       -0.22     11.59 o 
   7  10   2        2.16        0.04      9.80 o 
   8  10   2        1.55       12.54     13.95 o 
   9  10   2        2.35        5.88     12.96 o 
  10  10   2        0.46      -13.11     13.11 o 
  11  10   2        8.36       10.79     12.92 o 
  12  10   2        9.25       -2.25     11.90 o 
  13  10   2        3.85        0.78     18.58 o 
  14  10   2        9.35       13.73     14.57 o 
  15  10   2        6.26       15.65     13.48 o 
  16  10   2        3.39       27.44     14.91 o 
  17  10   2        9.87       14.35     14.82 o 
  18  10   2        1.77       23.74     16.65 o 
  19  10   2        1.23       15.76     20.89 o 
 -16  11   2        1.42       47.82     19.31 o 
 -15  11   2       25.72       40.38     25.16 o 
 -14  11   2       16.29       34.07     17.02 o 
 -13  11   2       25.33       10.18     12.87 o 
 -12  11   2        4.38       -3.41     11.05 o 
 -11  11   2        4.05        4.24      8.64 o 
 -10  11   2        0.29        7.28      9.73 o 
  -9  11   2       27.82        5.98     18.04 o 
  -8  11   2        3.02       -4.29      9.29 o 
  -7  11   2       64.79       34.43     16.65 o 
  -6  11   2        1.45        8.14      9.77 o 
  -5  11   2        7.85        2.74     12.90 o 
  -4  11   2        0.58        5.03      8.35 o 
  -3  11   2       26.48       11.34     10.02 o 
  -2  11   2        3.75       12.71     11.01 o 
  -1  11   2        9.10       19.26     10.15 o 
   0  11   2        2.69        1.93      8.71 o 
   1  11   2        0.28        3.73      8.34 o 
   2  11   2       82.67       43.23     13.01 o 
   3  11   2        9.37        5.09     10.19 o 
   4  11   2       57.73       48.14     16.84 o 
   5  11   2       98.08       70.63     31.29 o 
   6  11   2        0.44       12.66     12.05 o 
   7  11   2       61.27       47.07     26.42 o 
   8  11   2        2.89        9.47     13.33 o 
   9  11   2       41.60       50.95     16.20 o 
  10  11   2        7.89       16.01     17.15 o 
  11  11   2       31.59       41.31     16.80 o 
  12  11   2       17.74       15.17     18.41 o 
  13  11   2        2.00       18.84     16.60 o 
  14  11   2        8.95       -6.67     15.25 o 
  15  11   2        3.03       27.71     20.31 o 
 -11  12   2       10.82       -1.12     18.10 o 
 -10  12   2        6.97        7.01     15.77 o 
  -9  12   2        1.51        2.86     11.27 o 
  -8  12   2        6.05       18.87     12.07 o 
  -7  12   2        3.25        5.36     13.20 o 
  -6  12   2        6.03        0.77      9.52 o 
  -5  12   2       12.29       -1.07     10.95 o 
  -4  12   2       36.98       20.09     12.27 o 
  -3  12   2        5.33        9.14      9.39 o 
  -2  12   2        5.90        0.40      9.26 o 
  -1  12   2       11.09        2.09     11.69 o 
   0  12   2        6.15        3.26     10.70 o 
   1  12   2        3.08       13.94     14.46 o 
   2  12   2       19.81       13.07     11.97 o 
   3  12   2        0.14        3.37     11.75 o 
   4  12   2       41.04       31.57     14.73 o 
   5  12   2        0.46        3.16     11.88 o 
   6  12   2        2.00        7.19     15.56 o 
   7  12   2        4.40       13.92     22.50 o 
   8  12   2        0.45       27.03     18.87 o 
   9  12   2        2.52        6.61     14.82 o 
 -32   1   3        0.44       12.58     16.71 o 
 -31   1   3        8.49       15.90     12.08 o 
 -30   1   3        0.00        5.17      9.77 o 
 -29   1   3        4.21       -2.38      8.91 o 
 -28   1   3       14.75        5.40     12.09 o 
 -27   1   3        4.90        4.25     11.18 o 
 -26   1   3       27.85       24.21     12.96 o 
 -25   1   3       22.18       23.78     10.40 o 
 -24   1   3       38.64       28.43     10.00 o 
 -23   1   3        0.22       -7.94      8.63 o 
 -22   1   3      197.41      197.95     15.20 o 
 -21   1   3       68.84       64.77     13.41 o 
 -20   1   3       65.75       41.25     10.22 o 
 -19   1   3        7.18        7.05      7.65 o 
 -18   1   3        4.77        5.79      5.47 o 
 -17   1   3     1036.89     1021.54     19.57 o 
 -16   1   3     1199.64     1244.12     20.83 o 
 -15   1   3     1102.84     1074.87     21.77 o 
 -14   1   3       51.87       64.64      7.76 o 
 -13   1   3     2855.97     2754.56     38.46 o 
 -12   1   3     3466.57     3492.19     45.64 o 
 -11   1   3      109.76      109.65      6.61 o 
 -10   1   3     7586.60     7616.85     98.81 o 
  -9   1   3       90.68       66.07      5.48 o 
  -8   1   3     1652.54     1294.34     40.97 o 
  -7   1   3       50.26       47.86      1.50 o 
  -6   1   3      566.56      508.35     14.20 o 
  -5   1   3     1394.13     1359.95     21.64 o 
  -4   1   3     1475.77     1547.75     24.53 o 
  -3   1   3      389.47      332.31     18.59 o 
  -2   1   3      332.66      350.75     10.60 o 
  -1   1   3      578.78      577.14      8.28 o 
   0   1   3     2658.45     2486.30     23.56 o 
   1   1   3     1632.72     1435.13     15.89 o 
   2   1   3      138.84      155.17      5.50 o 
   3   1   3      740.21      685.86      9.07 o 
   4   1   3      664.37      696.86      9.51 o 
   5   1   3        0.31        3.14      3.29 o 
   6   1   3      659.07      646.38     11.35 o 
   7   1   3        0.05        6.17      4.34 o 
   8   1   3      461.70      454.50     11.40 o 
   9   1   3       77.62       86.54      5.53 o 
  10   1   3      128.09      122.36      8.11 o 
  11   1   3      248.32      302.76     23.03 o 
  12   1   3      276.15      248.74     14.59 o 
  13   1   3      399.98      368.25     15.59 o 
  14   1   3       44.39       65.11     11.78 o 
  15   1   3      135.22      110.30     11.39 o 
  16   1   3        6.06       22.04      9.27 o 
  17   1   3        0.45       -3.53     10.68 o 
  18   1   3       39.32       41.12     12.44 o 
  19   1   3      503.58      538.99     26.44 o 
  20   1   3       17.93        5.71     12.84 o 
  21   1   3     1222.64     1279.43     41.91 o 
  22   1   3        0.85       10.08     11.65 o 
  23   1   3       75.07       99.22     19.62 o 
  24   1   3       26.78       50.99     21.18 o 
  25   1   3       15.19       50.51     25.98 o 
  26   1   3       28.00       29.34     17.82 o 
  27   1   3       10.36       22.74     15.05 o 
  28   1   3       34.57        6.51     15.48 o 
  29   1   3        1.87       19.76     20.08 o 
  30   1   3        0.39      -13.08     20.74 o 
 -32   2   3        5.39       16.85     23.41 o 
 -31   2   3       17.27       20.59     27.86 o 
 -30   2   3        3.45       17.06     12.44 o 
 -29   2   3        6.47        5.52     14.12 o 
 -28   2   3        0.71       -4.25     13.18 o 
 -27   2   3        7.99        9.19     11.74 o 
 -26   2   3        1.53       13.75     11.09 o 
 -25   2   3       76.49       52.31     23.91 o 
 -24   2   3       19.64       14.99     10.56 o 
 -23   2   3       34.28       13.85     11.32 o 
 -22   2   3        2.38        3.78      7.40 o 
 -21   2   3       31.65       90.30     35.35 o 
 -20   2   3        1.54        2.86      7.78 o 
 -19   2   3       45.89       23.16     10.45 o 
 -18   2   3        9.12       -2.69      9.85 o 
 -17   2   3        1.92        4.13      9.47 o 
 -16   2   3      126.21      130.65     12.56 o 
 -15   2   3      184.22      170.50      9.05 o 
 -14   2   3      235.82      235.73     18.01 o 
 -13   2   3      347.87      384.84     21.22 o 
 -12   2   3       18.73       26.00      6.32 o 
 -11   2   3       43.20       56.20     11.77 o 
 -10   2   3      306.05      301.73      6.98 o 
  -9   2   3     1274.65     1182.71     15.84 o 
  -8   2   3      191.67      186.95     13.32 o 
  -7   2   3      778.76      688.77     14.77 o 
  -6   2   3      478.33      408.82     13.19 o 
  -5   2   3     1120.64     1024.04     38.25 o 
  -4   2   3     2605.67     2702.52     26.35 o 
  -3   2   3        4.02        5.40      3.23 o 
  -2   2   3     2101.62     2049.72     20.75 o 
  -1   2   3     3817.10     3690.68     39.28 o 
   0   2   3     2665.99     2489.55     30.89 o 
   1   2   3     1351.26     1263.59     24.18 o 
   2   2   3      204.24      229.43      9.72 o 
   3   2   3        8.83       18.75      3.62 o 
   4   2   3        4.04       13.66      4.81 o 
   5   2   3     4274.42     4481.53     51.27 o 
   6   2   3      473.84      620.81     19.67 o 
   7   2   3       14.71       14.05      4.94 o 
   8   2   3      629.79      798.85     12.48 o 
   9   2   3     2286.64     2253.95     29.56 o 
  10   2   3        0.09       -7.45      7.45 o 
  11   2   3        4.94        3.45      7.48 o 
  12   2   3        0.00       -2.30      8.37 o 
  13   2   3      502.74      508.48     22.89 o 
  14   2   3      100.71       88.05     20.90 o 
  15   2   3       34.79       35.81     16.21 o 
  16   2   3      173.44      155.84     24.65 o 
  17   2   3        0.34        1.59      9.58 o 
  18   2   3      542.21      536.51     26.28 o 
  19   2   3        2.81       10.29     11.56 o 
  20   2   3      123.75      138.70     18.93 o 
  21   2   3       75.53       72.55     19.64 o 
  22   2   3        0.07       -4.41     13.34 o 
  23   2   3      111.33       90.45     29.40 o 
  24   2   3        0.36        4.20     16.32 o 
  25   2   3       26.82       61.31     38.43 o 
  26   2   3        9.72       17.13     20.40 o 
  27   2   3        0.76        9.68     16.24 o 
  28   2   3       10.50       34.53     23.57 o 
  29   2   3        7.96       14.12     20.68 o 
  30   2   3       11.94       13.59     25.35 o 
 -32   3   3        2.94       15.42     38.88 o 
 -31   3   3        0.71        4.63     14.26 o 
 -30   3   3        2.34       -0.62     11.14 o 
 -29   3   3        0.48        2.92     13.21 o 
 -28   3   3       36.27       27.09     14.46 o 
 -27   3   3        0.05        6.52     10.56 o 
 -26   3   3       30.39       27.55     14.88 o 
 -25   3   3        0.54        3.17     10.72 o 
 -24   3   3        0.64        1.41      9.51 o 
 -23   3   3        7.04        4.46     10.03 o 
 -22   3   3        3.84        2.41      9.37 o 
 -21   3   3       58.23       49.28     13.35 o 
 -20   3   3       13.99        8.29     10.86 o 
 -19   3   3      255.47      549.75    148.64 o 
 -18   3   3       39.09       41.38     13.04 o 
 -17   3   3      219.78      216.44     13.12 o 
 -16   3   3       51.29       50.13     10.24 o 
 -15   3   3       53.29       49.48      5.34 o 
 -14   3   3       80.89      114.48      7.71 o 
 -13   3   3      314.23      358.47     27.81 o 
 -12   3   3        0.02        2.42      5.26 o 
 -11   3   3      765.95      782.10     14.74 o 
 -10   3   3        4.22        7.48      4.33 o 
  -9   3   3     4727.93     4564.79     60.88 o 
  -8   3   3      368.37      383.97     21.43 o 
  -7   3   3      309.98      289.93     10.10 o 
  -6   3   3      135.87      158.75      9.77 o 
  -5   3   3       20.26       55.86     12.33 o 
  -4   3   3     1142.52     1235.53     27.55 o 
  -3   3   3       82.52       98.35      4.85 o 
  -2   3   3     2416.88     2282.74     23.58 o 
  -1   3   3      817.66      905.63     12.79 o 
   0   3   3     1155.38     1103.62     15.29 o 
   1   3   3      103.42      106.35      9.03 o 
   2   3   3      968.73      944.32     29.01 o 
   3   3   3     5167.54     5226.15     65.03 o 
   4   3   3      891.93      886.99     26.99 o 
   5   3   3     5224.52     5303.76     74.20 o 
   6   3   3     2543.20     2547.01     62.84 o 
   7   3   3     2740.06     2827.24     47.76 o 
   8   3   3     3947.56     4169.24     50.63 o 
   9   3   3       40.42       34.67      4.84 o 
  10   3   3       49.55       37.83     18.13 o 
  11   3   3      290.39      309.33     15.30 o 
  12   3   3        4.31       10.08      8.12 o 
  13   3   3      120.33      122.07     13.03 o 
  14   3   3      526.87      599.24     22.53 o 
  15   3   3       11.02        9.39     10.45 o 
  16   3   3        3.57       13.68     15.09 o 
  17   3   3        0.35       -2.82     11.97 o 
  18   3   3      395.73      336.68     28.16 o 
  19   3   3      505.13      567.78     38.04 o 
  20   3   3        0.45        8.08     17.44 o 
  21   3   3       23.38       19.69     24.21 o 
  22   3   3      106.05      107.62     21.50 o 
  23   3   3       76.25       53.22     20.05 o 
  24   3   3        5.92       11.53     19.20 o 
  25   3   3       23.26       43.63     24.13 o 
  26   3   3        0.42      -20.49     20.49 o 
  27   3   3        0.64       11.57     19.19 o 
  28   3   3        9.67        6.69     20.70 o 
  29   3   3        1.43       48.15     28.15 o 
  30   3   3        9.51       14.94     40.52 o 
 -31   4   3        4.76       17.21     15.43 o 
 -30   4   3        0.71       14.51     10.46 o 
 -29   4   3        2.52        7.59     15.94 o 
 -28   4   3        1.09       -2.06     12.97 o 
 -27   4   3        2.47        6.52     10.92 o 
 -26   4   3        3.17        4.51      8.58 o 
 -25   4   3       23.20       23.47      8.84 o 
 -24   4   3       32.33       21.45      9.69 o 
 -23   4   3       11.85       16.07      9.03 o 
 -22   4   3      152.88      138.03     22.19 o 
 -21   4   3        0.69        3.78      8.26 o 
 -20   4   3      195.89      220.27     15.73 o 
 -19   4   3      265.12      318.01     13.55 o 
 -18   4   3      140.86      173.08     19.39 o 
 -17   4   3        3.70        6.85      7.30 o 
 -16   4   3      100.09       96.71      8.57 o 
 -15   4   3        0.18       -0.64      6.52 o 
 -14   4   3      591.44      643.90     12.62 o 
 -13   4   3      105.16      122.66      7.18 o 
 -12   4   3      151.42      152.47      7.78 o 
 -11   4   3      397.81      453.93      9.90 o 
 -10   4   3        0.79        3.30      6.27 o 
  -9   4   3       60.24       62.15      7.24 o 
  -8   4   3      414.15      489.92     33.45 o 
  -7   4   3       27.92       31.83      6.45 o 
  -6   4   3      103.17      108.09      6.95 o 
  -5   4   3     1581.03     1607.64     25.43 o 
  -4   4   3       21.69       17.77      5.48 o 
  -3   4   3      502.02      559.87     10.44 o 
  -2   4   3      333.67      320.49      9.22 o 
  -1   4   3     1286.37     1292.84     22.96 o 
   0   4   3     1698.16     1756.24     25.17 o 
   1   4   3       20.74       14.02      4.96 o 
   2   4   3      957.64      856.59     33.34 o 
   3   4   3      490.15      541.47     11.94 o 
   4   4   3      143.59      140.01     16.32 o 
   5   4   3      190.09      148.86      8.71 o 
   6   4   3      253.48      295.10     17.65 o 
   7   4   3      332.23      313.37     12.13 o 
   8   4   3       36.49       31.17      8.29 o 
   9   4   3      197.77      188.55     10.82 o 
  10   4   3       59.89       58.33      5.11 o 
  11   4   3      331.66      358.42     14.62 o 
  12   4   3       77.10       76.57     11.55 o 
  13   4   3        0.04       -6.02      8.77 o 
  14   4   3      378.42      369.59     16.93 o 
  15   4   3       37.59       46.32     11.07 o 
  16   4   3        1.14        1.49     10.45 o 
  17   4   3        3.24        9.58     11.94 o 
  18   4   3       46.55       34.45     13.70 o 
  19   4   3      117.17       74.99     19.96 o 
  20   4   3       31.68       35.47     20.62 o 
  21   4   3       28.01       13.63     19.49 o 
  22   4   3        1.47        6.59     14.10 o 
  23   4   3       40.40       32.12     19.63 o 
  24   4   3        9.46       22.26     21.16 o 
  25   4   3        0.01       20.31     17.05 o 
  26   4   3        0.89      -17.38     17.38 o 
  27   4   3        1.07       -8.54     21.30 o 
  28   4   3        0.00        6.45     21.17 o 
  29   4   3        0.09        0.78     18.81 o 
 -30   5   3        7.27       14.59     14.44 o 
 -29   5   3       25.61        5.54     14.75 o 
 -28   5   3        2.56       29.57     18.90 o 
 -27   5   3        5.74        8.99     12.20 o 
 -26   5   3        7.31       26.79     23.71 o 
 -25   5   3        2.00       21.67     10.74 o 
 -24   5   3       51.18       51.67     14.33 o 
 -23   5   3        6.34        4.97      7.47 o 
 -22   5   3        3.82       -0.47      7.56 o 
 -21   5   3        0.27       10.83      9.07 o 
 -20   5   3        8.12       10.40     10.48 o 
 -19   5   3       16.69       11.56      7.33 o 
 -18   5   3       32.33       41.82      7.17 o 
 -17   5   3       90.69       94.41      9.64 o 
 -16   5   3      161.24      164.84     11.52 o 
 -15   5   3       61.68       59.95      8.08 o 
 -14   5   3       40.96       35.69      6.63 o 
 -13   5   3       24.96       29.78      7.74 o 
 -12   5   3       21.80       18.27      6.92 o 
 -11   5   3       35.26       24.05      7.22 o 
 -10   5   3      126.50      120.55      9.83 o 
  -9   5   3        0.17        6.91      6.94 o 
  -8   5   3     1096.97     1161.14     21.12 o 
  -7   5   3      644.90      701.73     14.53 o 
  -6   5   3      710.86      704.94     16.13 o 
  -5   5   3      157.95      187.80      6.88 o 
  -4   5   3       53.15       44.15      5.88 o 
  -3   5   3      678.52      685.64     15.44 o 
  -2   5   3      208.76      219.22      7.82 o 
  -1   5   3      517.15      541.91     13.10 o 
   0   5   3        0.83        2.02      5.35 o 
   1   5   3        8.59       13.39      3.79 o 
   2   5   3      302.34      382.04     17.06 o 
   3   5   3      888.54      926.11     17.11 o 
   4   5   3        6.51       10.77      7.06 o 
   5   5   3       34.13       29.17      9.71 o 
   6   5   3      194.49      170.45     10.69 o 
   7   5   3       27.31       25.46      8.19 o 
   8   5   3      668.82      685.33     20.68 o 
   9   5   3      413.02      439.21     15.20 o 
  10   5   3        8.21        8.32      9.10 o 
  11   5   3      157.74      186.14     11.82 o 
  12   5   3        9.26        3.34      7.66 o 
  13   5   3      326.41      290.71      8.15 o 
  14   5   3      492.83      589.38     21.91 o 
  15   5   3        8.58        7.06      8.77 o 
  16   5   3        0.00        6.62      8.83 o 
  17   5   3      268.79      315.31     16.11 o 
  18   5   3      203.85      214.04     16.05 o 
  19   5   3      357.36      370.19     23.38 o 
  20   5   3        0.63        4.97     13.39 o 
  21   5   3       12.80       15.05     12.88 o 
  22   5   3        0.16        2.80     14.48 o 
  23   5   3        7.74       18.95     16.59 o 
  24   5   3        1.80        4.58     13.38 o 
  25   5   3        1.38       -7.14     14.23 o 
  26   5   3        4.45      -20.70     20.70 o 
  27   5   3        0.39        6.28     15.62 o 
  28   5   3        6.31       -5.21     15.53 o 
 -29   6   3        5.93        9.51     17.88 o 
 -28   6   3        1.80       34.52     12.79 o 
 -27   6   3        5.76       17.34     11.66 o 
 -26   6   3       24.94       44.83     11.66 o 
 -25   6   3        0.19        5.37      8.90 o 
 -24   6   3        4.55       21.30     13.88 o 
 -23   6   3        3.87       20.03     10.84 o 
 -22   6   3        3.60       -0.04      9.06 o 
 -21   6   3       13.95       14.12      7.77 o 
 -20   6   3      140.12      139.79     15.36 o 
 -19   6   3       22.85       17.74     10.30 o 
 -18   6   3       83.04       76.25     11.11 o 
 -17   6   3       47.01       53.98      9.19 o 
 -16   6   3        4.77        2.69      7.16 o 
 -15   6   3       83.82       78.07     16.00 o 
 -14   6   3      103.12      121.31     11.85 o 
 -13   6   3       64.01       64.94     11.73 o 
 -12   6   3       23.30       22.38     10.49 o 
 -11   6   3       29.94       27.98      7.30 o 
 -10   6   3        5.79        3.68      8.68 o 
  -9   6   3       62.49       26.59     16.86 o 
  -8   6   3      492.90      496.79     18.68 o 
  -7   6   3      761.56      768.83     19.79 o 
  -6   6   3       45.47       36.62      8.18 o 
  -5   6   3     1717.40     1869.34     28.65 o 
  -4   6   3      160.42      196.72     11.74 o 
  -3   6   3        8.77       12.22      6.26 o 
  -2   6   3       16.17       11.41      6.05 o 
  -1   6   3       60.24       62.72      5.10 o 
   0   6   3      127.07      146.98      6.59 o 
   1   6   3        8.11       14.11      4.43 o 
   2   6   3       15.21       11.21      3.52 o 
   3   6   3      319.62      372.19     17.48 o 
   4   6   3      106.90      126.71     12.17 o 
   5   6   3       19.43       20.30      8.43 o 
   6   6   3       76.87       95.68     12.27 o 
   7   6   3      392.31      382.26     16.35 o 
   8   6   3      916.97      860.91     23.84 o 
   9   6   3        4.31       13.25     10.23 o 
  10   6   3      155.45      124.75     14.39 o 
  11   6   3     1324.40     1289.66     76.20 o 
  12   6   3      465.03      491.94     20.84 o 
  13   6   3        2.60        4.46     10.23 o 
  14   6   3      499.35      526.87     22.35 o 
  15   6   3       11.18       10.08     12.96 o 
  16   6   3      214.90      187.92      8.21 o 
  17   6   3       72.99       75.50      7.29 o 
  18   6   3       69.95       69.26      9.69 o 
  19   6   3        5.05        7.64      6.87 o 
  20   6   3      168.65      184.19     29.01 o 
  21   6   3       15.57        5.20     11.90 o 
  22   6   3        0.14        8.01     14.45 o 
  23   6   3        0.21        3.07     12.42 o 
  24   6   3        1.79        7.83     13.39 o 
  25   6   3        9.72       22.87     17.16 o 
  26   6   3        0.67        6.14     14.40 o 
  27   6   3        9.12       24.05     25.39 o 
 -27   7   3        3.61       21.33     14.49 o 
 -26   7   3        1.93       32.47     19.59 o 
 -25   7   3        2.18       13.01     12.62 o 
 -24   7   3        8.46        6.58     14.43 o 
 -23   7   3       14.92       25.90      9.82 o 
 -22   7   3       32.05       24.14     10.10 o 
 -21   7   3        9.21        7.17      8.51 o 
 -20   7   3        2.59        4.26     10.21 o 
 -19   7   3        0.77       -0.71      7.81 o 
 -18   7   3       77.99       54.48      9.11 o 
 -17   7   3        4.18        6.07      8.92 o 
 -16   7   3        3.69        0.91      7.14 o 
 -15   7   3        1.37        0.91      5.83 o 
 -14   7   3       43.54       34.78     10.52 o 
 -13   7   3       14.28       11.40      8.65 o 
 -12   7   3       96.55       91.26     16.10 o 
 -11   7   3        1.59        0.12      7.86 o 
 -10   7   3       31.92       27.30     10.99 o 
  -9   7   3        5.31       10.82      6.32 o 
  -8   7   3       10.26        4.77      6.39 o 
  -7   7   3      111.15      134.04      9.67 o 
  -6   7   3        1.12        2.30      7.04 o 
  -5   7   3        0.58       -2.51      7.29 o 
  -4   7   3       19.52       15.67      6.24 o 
  -3   7   3      292.61      297.39      8.89 o 
  -2   7   3      143.29      164.88      9.36 o 
  -1   7   3      215.91      223.49      8.11 o 
   0   7   3      269.97      285.24      9.32 o 
   1   7   3      136.13      120.61     10.06 o 
   2   7   3       88.37       80.92      6.04 o 
   3   7   3       42.83       32.12      3.99 o 
   4   7   3        0.50        4.11      7.93 o 
   5   7   3      103.20      133.23     14.36 o 
   6   7   3      127.38      126.50     14.08 o 
   7   7   3      104.58      108.34     12.97 o 
   8   7   3       31.79       35.34     12.67 o 
   9   7   3      996.10     1014.68     39.09 o 
  10   7   3        7.12       -3.00      9.72 o 
  11   7   3      486.31      521.92     32.75 o 
  12   7   3      397.95      431.60     52.48 o 
  13   7   3       43.03       42.08     10.64 o 
  14   7   3      165.67      187.78     16.13 o 
  15   7   3        5.31        8.96     12.94 o 
  16   7   3       39.32       14.95     15.24 o 
  17   7   3       41.40       35.31     13.93 o 
  18   7   3       17.95       37.48     17.16 o 
  19   7   3       18.29       10.67     10.99 o 
  20   7   3        2.47      -12.30     12.30 o 
  21   7   3        6.10       -2.77     11.43 o 
  22   7   3        1.34       28.56     13.29 o 
  23   7   3        0.11        3.38     13.38 o 
  24   7   3        9.89       17.57     19.72 o 
  25   7   3        7.15       35.97     26.41 o 
 -25   8   3        0.14       19.70     11.45 o 
 -24   8   3        1.27        3.75      9.52 o 
 -23   8   3        3.70       16.51     12.68 o 
 -22   8   3        0.00       -6.21     13.30 o 
 -21   8   3       47.49       42.82     13.72 o 
 -20   8   3        0.08        0.63      9.42 o 
 -19   8   3       88.41       66.24     24.34 o 
 -18   8   3      126.68      135.96     25.22 o 
 -17   8   3       30.80       18.25     12.78 o 
 -16   8   3       31.94       29.85      9.08 o 
 -15   8   3       29.62       12.10     10.50 o 
 -14   8   3       65.72       46.79     14.37 o 
 -13   8   3       45.89       23.25      9.55 o 
 -12   8   3      229.57      217.47     42.96 o 
 -11   8   3       36.53       32.13      9.93 o 
 -10   8   3        4.74       32.96     13.84 o 
  -9   8   3      251.45      302.62     14.92 o 
  -8   8   3        3.70        2.16      6.28 o 
  -7   8   3      837.36      780.31     28.32 o 
  -6   8   3      131.06      103.96     11.17 o 
  -5   8   3      179.50      192.09     12.40 o 
  -4   8   3       51.53       46.65      7.76 o 
  -3   8   3        0.12        3.60      6.54 o 
  -2   8   3      104.26      101.69     11.55 o 
  -1   8   3      121.27      152.42     16.48 o 
   0   8   3      569.52      566.23     21.25 o 
   1   8   3       25.19       23.24      6.76 o 
   2   8   3       46.82       55.59      6.81 o 
   3   8   3       76.69       78.75      6.74 o 
   4   8   3       64.15       70.34     11.40 o 
   5   8   3       28.96       44.32     11.60 o 
   6   8   3        4.11        7.33     11.00 o 
   7   8   3       38.79       22.59     12.09 o 
   8   8   3      352.99      394.68     25.18 o 
   9   8   3      179.62      172.10     20.31 o 
  10   8   3       46.74       52.19     12.02 o 
  11   8   3      392.06      387.35     21.40 o 
  12   8   3       47.16       50.49     15.00 o 
  13   8   3        0.92        9.45     10.68 o 
  14   8   3        0.03        9.70     15.10 o 
  15   8   3        2.59       -0.92     11.31 o 
  16   8   3      112.14      150.36     18.55 o 
  17   8   3       76.08       99.37     23.60 o 
  18   8   3       21.10       14.07     17.16 o 
  19   8   3        3.03       -8.02     12.65 o 
  20   8   3       26.18       58.28     17.79 o 
  21   8   3        0.33       13.03     14.35 o 
  22   8   3       10.25       14.25     21.57 o 
  23   8   3       10.03        4.25     12.95 o 
 -23   9   3        1.15        5.30     22.55 o 
 -22   9   3       12.08       19.00     11.47 o 
 -21   9   3        7.93       14.55     13.47 o 
 -20   9   3        4.25       16.59     11.37 o 
 -19   9   3       24.33       22.13     11.40 o 
 -18   9   3        0.35       -1.62      9.70 o 
 -17   9   3        9.65        6.48      9.21 o 
 -16   9   3        9.67       -7.76     10.18 o 
 -15   9   3       29.80       12.15     11.43 o 
 -14   9   3       27.95       11.66     11.24 o 
 -13   9   3        1.40       11.40     13.83 o 
 -12   9   3        4.70        4.23     12.72 o 
 -11   9   3       21.13       13.66     11.55 o 
 -10   9   3       72.84       32.05     20.64 o 
  -9   9   3       18.94       21.26      7.15 o 
  -8   9   3        0.79       -0.45      6.42 o 
  -7   9   3       24.72       27.01      9.53 o 
  -6   9   3        2.92        7.53      6.44 o 
  -5   9   3       88.23       71.50     10.97 o 
  -4   9   3       16.90       12.03      6.51 o 
  -3   9   3      200.12      209.18     13.27 o 
  -2   9   3        0.01        7.85      5.80 o 
  -1   9   3       21.03       20.96      6.29 o 
   0   9   3      294.18      307.52     13.82 o 
   1   9   3        0.28       -6.58      6.58 o 
   2   9   3      204.60      234.49     33.18 o 
   3   9   3        7.68        5.61      8.54 o 
   4   9   3      113.61      135.63     16.76 o 
   5   9   3       16.53       25.58     17.68 o 
   6   9   3        4.46       -9.91      9.91 o 
   7   9   3       16.26        0.02     11.17 o 
   8   9   3       60.38       45.11     17.57 o 
   9   9   3      131.20      122.87     14.81 o 
  10   9   3       16.12       -8.51     11.38 o 
  11   9   3       15.52       20.64     14.86 o 
  12   9   3        6.04       10.70     14.49 o 
  13   9   3        0.57       -5.98     11.77 o 
  14   9   3        9.12       11.87     13.52 o 
  15   9   3       11.33       27.16     13.31 o 
  16   9   3        2.37       50.76     23.14 o 
  17   9   3        0.00       16.66     16.71 o 
  18   9   3        1.05        2.01     13.41 o 
  19   9   3       27.89       45.84     15.79 o 
  20   9   3        3.91        1.96     15.20 o 
  21   9   3        7.20       21.88     16.45 o 
 -20  10   3       18.58       18.73     25.87 o 
 -19  10   3       31.06       39.50     12.60 o 
 -18  10   3       17.29       26.13     14.58 o 
 -17  10   3       72.05       89.69     16.35 o 
 -16  10   3        0.14        4.36     12.97 o 
 -15  10   3        6.21       10.70      9.25 o 
 -14  10   3       11.15        5.49     10.69 o 
 -13  10   3        1.61       -9.49     12.14 o 
 -12  10   3        5.01        4.46      8.28 o 
 -11  10   3       15.13       15.97     11.35 o 
 -10  10   3        1.11      -14.88     14.88 o 
  -9  10   3        1.61        4.41      7.42 o 
  -8  10   3        0.22       -2.97      8.79 o 
  -7  10   3       20.16       32.20     10.65 o 
  -6  10   3        1.52       -0.80      8.01 o 
  -5  10   3        1.69       33.23     12.19 o 
  -4  10   3        5.71       11.17      9.50 o 
  -3  10   3      125.75      162.66     17.84 o 
  -2  10   3        0.41       -2.48      6.97 o 
  -1  10   3      130.22      158.54     16.02 o 
   0  10   3      150.23      165.07     12.36 o 
   1  10   3        0.46        1.95      6.53 o 
   2  10   3       34.65       27.84      9.70 o 
   3  10   3        0.34       -9.12      9.12 o 
   4  10   3       17.96       12.01     18.16 o 
   5  10   3        4.95       13.75     12.62 o 
   6  10   3      110.90      108.64     26.71 o 
   7  10   3       33.91       23.73     16.83 o 
   8  10   3        5.03        8.53     13.33 o 
   9  10   3       76.70       66.77     18.04 o 
  10  10   3       27.45       21.82     17.45 o 
  11  10   3       73.53      118.03     28.33 o 
  12  10   3        3.70       27.76     17.80 o 
  13  10   3       41.72       72.16     21.80 o 
  14  10   3       52.71       59.74     16.94 o 
  15  10   3        0.05       21.33     15.69 o 
  16  10   3       22.17       28.16     18.18 o 
  17  10   3        4.46       14.22     17.49 o 
  18  10   3        0.35        8.36     19.02 o 
 -16  11   3       42.62       52.24     19.52 o 
 -15  11   3       14.89       23.10     17.59 o 
 -14  11   3       26.97       20.24     12.79 o 
 -13  11   3        0.53        8.91     10.62 o 
 -12  11   3        0.40       -1.15     10.18 o 
 -11  11   3        0.12       -7.61     12.34 o 
 -10  11   3       31.55       18.42     10.21 o 
  -9  11   3       16.55       23.88     10.81 o 
  -8  11   3        4.89       -4.86      9.76 o 
  -7  11   3        0.71        5.81      7.71 o 
  -6  11   3        0.01        3.82     10.62 o 
  -5  11   3        1.38        9.22     11.80 o 
  -4  11   3        2.06        0.89      7.95 o 
  -3  11   3        8.88       11.22      8.74 o 
  -2  11   3       18.54       13.03     10.99 o 
  -1  11   3        0.23        2.98      8.54 o 
   0  11   3        0.43        6.19     11.12 o 
   1  11   3       13.08       15.46     14.81 o 
   2  11   3        0.00        3.11      9.39 o 
   3  11   3        2.68       10.03     11.13 o 
   4  11   3       41.48       28.00     17.80 o 
   5  11   3        3.79      -12.97     14.58 o 
   6  11   3        0.21        1.68     16.90 o 
   7  11   3        4.74       -1.29     16.03 o 
   8  11   3        2.41        9.99     13.61 o 
   9  11   3        0.31        2.03     13.07 o 
  10  11   3        0.06       -6.64     14.49 o 
  11  11   3        4.86       13.16     18.88 o 
  12  11   3        0.24        7.68     16.42 o 
  13  11   3       13.35       12.14     18.68 o 
  14  11   3        0.53       77.32     68.16 o 
  -9  12   3        6.36       -3.09     13.02 o 
  -8  12   3        2.64        3.66      9.57 o 
  -7  12   3        8.46       16.79     15.46 o 
  -6  12   3        2.68        9.41     10.88 o 
  -5  12   3       14.57       19.09     19.28 o 
  -4  12   3       13.09       13.58     12.03 o 
  -3  12   3       28.94       32.35     15.56 o 
  -2  12   3       15.27        1.90     11.29 o 
  -1  12   3       14.25        2.13     11.77 o 
   0  12   3       21.88       26.43     16.08 o 
   1  12   3       14.09        0.91     10.72 o 
   2  12   3       25.46       36.91     14.95 o 
   3  12   3        5.10       13.44     17.87 o 
   4  12   3       34.44       55.41     21.87 o 
   5  12   3        2.42       -8.89     12.92 o 
   6  12   3        2.48       30.57     20.11 o 
   7  12   3        8.85       23.95     17.31 o 
 -32   0   4        3.67       15.37     24.85 o 
 -31   0   4        5.59       12.05     17.81 o 
 -30   0   4        6.56       16.02     17.03 o 
 -29   0   4        2.71       15.62     14.86 o 
 -28   0   4        5.45       -0.29     12.71 o 
 -27   0   4      152.20      147.92     16.39 o 
 -26   0   4        9.54        0.63      9.10 o 
 -25   0   4      122.31      113.85     27.26 o 
 -24   0   4       20.67        1.79      9.79 o 
 -23   0   4        3.71        5.36      8.26 o 
 -22   0   4      717.32      741.10     26.75 o 
 -21   0   4     2774.67     3436.32    269.50 o 
 -20   0   4      280.42      247.48     15.28 o 
 -19   0   4      146.38      118.14      9.83 o 
 -18   0   4      742.17      825.17     28.58 o 
 -17   0   4      839.58     1438.67    468.71 o 
 -16   0   4      212.12      252.01      9.48 o 
 -15   0   4      229.25      221.98     17.77 o 
 -14   0   4        2.09        2.96      4.53 o 
 -13   0   4     2025.94     2068.55     46.70 o 
 -12   0   4      720.85      677.08     13.05 o 
 -11   0   4     1332.00     1293.00     21.90 o 
 -10   0   4      185.60      176.96      6.84 o 
  -9   0   4     6350.17     6928.08    114.79 o 
  -8   0   4      319.88      312.59     12.07 o 
  -7   0   4      125.98      109.75      3.70 o 
  -6   0   4     2465.77     2446.47     45.59 o 
  -5   0   4     4318.37     4256.34    231.40 o 
  -4   0   4       59.59       69.86      5.49 o 
  -3   0   4     9244.82     9739.61    151.36 o 
  -2   0   4     1964.13     1767.05     28.72 o 
  -1   0   4     1760.14     1634.74     50.95 o 
   0   0   4       10.01       -4.24      4.53 o 
   1   0   4       18.79       19.37      5.58 o 
   2   0   4       16.70       14.90      4.87 o 
   3   0   4      152.99      155.97      8.66 o 
   4   0   4       69.89       77.23      7.79 o 
   5   0   4      114.54      115.42      8.52 o 
   6   0   4        2.26       -7.04      7.04 o 
   7   0   4     4481.46     4307.71     74.17 o 
   8   0   4        0.56        2.33      5.42 o 
   9   0   4        2.03        7.84      7.39 o 
  10   0   4       93.44       78.49     10.21 o 
  11   0   4        0.07        6.38      6.82 o 
  12   0   4        5.17        4.43      6.81 o 
  13   0   4      907.95      955.37     27.34 o 
  14   0   4       53.54       46.74      9.71 o 
  15   0   4      532.17      538.79     21.52 o 
  16   0   4     1329.07     1259.56     34.66 o 
  17   0   4      486.77      518.22     30.41 o 
  18   0   4       73.45       46.34     14.78 o 
  19   0   4       26.25       33.97     17.46 o 
  20   0   4       85.09       67.61     24.90 o 
  21   0   4      536.67      517.29     56.88 o 
  22   0   4      160.14      134.20     30.62 o 
  23   0   4      213.84      243.67     36.56 o 
  24   0   4        9.90      -19.08     19.99 o 
  25   0   4       71.64       41.15     28.17 o 
  26   0   4       44.91        0.49     35.64 o 
  27   0   4        9.18        9.16     21.17 o 
  28   0   4        1.88       -0.55     19.75 o 
  29   0   4        3.18       15.84     41.24 o 
  30   0   4       23.36       -4.02     54.75 o 
 -32   1   4        0.50       23.93     22.86 o 
 -31   1   4        0.08       -5.94     15.58 o 
 -30   1   4        0.93       11.52     15.45 o 
 -29   1   4        0.02       12.23      8.74 o 
 -28   1   4       24.48       20.33     11.32 o 
 -27   1   4        1.14       -1.68      7.16 o 
 -26   1   4        0.05       -1.14      6.96 o 
 -25   1   4        2.19       16.93     10.42 o 
 -24   1   4       31.06       16.08      9.17 o 
 -23   1   4       73.29      107.28     18.45 o 
 -22   1   4       26.35       28.09     10.76 o 
 -21   1   4       29.22       19.77      9.83 o 
 -20   1   4        7.19       -1.83      5.88 o 
 -19   1   4       36.83       41.91      7.75 o 
 -18   1   4      635.60      633.04     13.05 o 
 -17   1   4      237.66      227.73      9.52 o 
 -16   1   4       65.95       47.77      6.25 o 
 -15   1   4        0.62        3.93      3.33 o 
 -14   1   4      422.01      413.11     15.51 o 
 -13   1   4       33.25       36.48      9.19 o 
 -12   1   4       20.51       22.90      2.68 o 
 -11   1   4      451.54      438.73     40.65 o 
 -10   1   4     1253.40     1137.66    113.50 o 
  -9   1   4     2571.77     2577.72     74.30 o 
  -8   1   4      113.33      117.17      4.96 o 
  -7   1   4      580.68      623.15     20.00 o 
  -6   1   4       25.21       38.74      4.46 o 
  -5   1   4       11.52       12.13      5.11 o 
  -4   1   4      104.91      118.23      9.58 o 
  -3   1   4      189.81      185.52     13.16 o 
  -2   1   4     1043.09     1062.13     21.68 o 
  -1   1   4      313.34      334.71      9.27 o 
   0   1   4      373.00      353.17     14.22 o 
   1   1   4       16.04       12.22      4.40 o 
   2   1   4      971.97      949.93     19.98 o 
   3   1   4      731.16      681.78      9.12 o 
   4   1   4     1068.34     1021.54     12.46 o 
   5   1   4     1987.41     2090.22     21.09 o 
   6   1   4        9.22       -1.10      4.06 o 
   7   1   4      125.46      127.90      7.42 o 
   8   1   4      347.96      338.10     10.11 o 
   9   1   4        0.87        0.94      4.32 o 
  10   1   4      143.10      159.40      7.91 o 
  11   1   4      252.87      234.53     10.08 o 
  12   1   4      178.87      178.71      9.10 o 
  13   1   4       38.18       38.97      9.60 o 
  14   1   4       73.39       72.60      8.58 o 
  15   1   4        0.21        7.77      6.37 o 
  16   1   4      205.09      220.28     24.80 o 
  17   1   4       45.98       27.83      8.30 o 
  18   1   4       65.00       51.88     11.58 o 
  19   1   4        9.13       -4.53     10.11 o 
  20   1   4       95.07       51.78     18.32 o 
  21   1   4       99.86       74.32     21.95 o 
  22   1   4       16.24       31.15     16.72 o 
  23   1   4       97.52       90.32     21.64 o 
  24   1   4        1.04       14.63     17.05 o 
  25   1   4       16.23       19.26     18.42 o 
  26   1   4       23.63       10.89     14.66 o 
  27   1   4        0.15       -1.38     11.37 o 
  28   1   4        2.17       17.17     14.04 o 
  29   1   4        0.47       17.42     15.99 o 
 -32   2   4        7.05       25.21     22.28 o 
 -31   2   4        0.29       11.98     17.47 o 
 -30   2   4        5.44        3.17     11.64 o 
 -29   2   4        1.09       -5.76     10.97 o 
 -28   2   4       22.36       12.66     10.92 o 
 -27   2   4       14.22       15.19     11.17 o 
 -26   2   4       26.00       11.42     11.52 o 
 -25   2   4        1.35       -5.23      9.34 o 
 -24   2   4       29.81       12.23     11.05 o 
 -23   2   4       39.18       37.37     10.66 o 
 -22   2   4      112.79       72.02     15.79 o 
 -21   2   4      260.62      309.99     19.54 o 
 -20   2   4      302.31      333.64     17.91 o 
 -19   2   4       41.48       11.96      8.22 o 
 -18   2   4       10.32       12.94      5.63 o 
 -17   2   4       37.98       24.98      8.63 o 
 -16   2   4      734.63      775.95     18.51 o 
 -15   2   4       17.32       10.36      6.10 o 
 -14   2   4       55.21       64.45     14.03 o 
 -13   2   4        3.22        1.84      3.13 o 
 -12   2   4       96.80       88.60      3.91 o 
 -11   2   4      163.51      153.50      7.64 o 
 -10   2   4       16.84        7.89      6.53 o 
  -9   2   4     1335.32     1492.08     34.32 o 
  -8   2   4     3182.73     3171.59     80.91 o 
  -7   2   4      140.41      134.95      8.56 o 
  -6   2   4     3326.41     3107.47     48.61 o 
  -5   2   4     3258.73     3285.83     31.49 o 
  -4   2   4       26.16       26.32      3.47 o 
  -3   2   4      147.28      143.55      7.20 o 
  -2   2   4     2806.21     2848.82     32.41 o 
  -1   2   4        2.53        0.71      2.70 o 
   0   2   4     2063.23     2016.41     23.37 o 
   1   2   4      698.22      717.75     13.03 o 
   2   2   4     1503.50     1393.58     18.09 o 
   3   2   4     4478.25     4440.52     50.37 o 
   4   2   4      167.37      161.35      6.78 o 
   5   2   4     1787.37     1793.40     23.25 o 
   6   2   4     2082.89     2366.23     30.24 o 
   7   2   4     1110.66     1023.39     16.63 o 
   8   2   4      325.64      325.64     11.55 o 
   9   2   4       73.29       58.38      6.63 o 
  10   2   4      362.02      348.21     11.17 o 
  11   2   4      168.18      184.79     14.81 o 
  12   2   4      263.48      246.96     11.80 o 
  13   2   4       12.55       16.51      6.95 o 
  14   2   4      553.75      540.03     18.34 o 
  15   2   4       33.97       37.50      8.93 o 
  16   2   4      892.90      802.74     54.22 o 
  17   2   4       12.31        2.40      7.10 o 
  18   2   4      313.14      316.72     54.66 o 
  19   2   4        0.20        1.70      9.27 o 
  20   2   4        0.11        0.15      9.07 o 
  21   2   4      118.31      110.24     15.92 o 
  22   2   4       87.98       61.77     14.69 o 
  23   2   4       86.00       58.15     27.35 o 
  24   2   4       13.16       26.31     22.48 o 
  25   2   4        0.64       29.23     16.11 o 
  26   2   4       17.81       -3.05     12.27 o 
  27   2   4       11.91       27.64     17.30 o 
  28   2   4        3.29       38.85     26.93 o 
  29   2   4        0.39       18.73     19.02 o 
 -31   3   4        2.02       -9.50     13.94 o 
 -30   3   4        2.59        6.09     10.92 o 
 -29   3   4        1.99        4.92     11.16 o 
 -28   3   4        0.73        0.30     10.20 o 
 -27   3   4        5.57        3.10     11.79 o 
 -26   3   4       21.39       27.29     10.27 o 
 -25   3   4        7.47        1.49      9.18 o 
 -24   3   4        4.24       11.63     10.74 o 
 -23   3   4       13.34       15.73     11.80 o 
 -22   3   4        0.33       -6.36      9.09 o 
 -21   3   4      210.08      262.31     19.46 o 
 -20   3   4        0.00        2.04      7.97 o 
 -19   3   4      184.19      197.69      7.75 o 
 -18   3   4        2.41        0.36      5.86 o 
 -17   3   4       20.28       15.49      5.14 o 
 -16   3   4       10.22        8.02      6.06 o 
 -15   3   4       20.91       12.32      5.37 o 
 -14   3   4       55.51       48.69      6.39 o 
 -13   3   4      437.36      493.50     11.13 o 
 -12   3   4       57.60       57.70      5.26 o 
 -11   3   4      477.23      515.15     11.64 o 
 -10   3   4       15.25        9.73      3.13 o 
  -9   3   4      104.87      136.34     11.22 o 
  -8   3   4      193.12      175.95     15.84 o 
  -7   3   4      276.42      278.19     28.87 o 
  -6   3   4       84.77      136.44      9.93 o 
  -5   3   4     2658.41     2732.02     35.79 o 
  -4   3   4     1542.59     1564.64     17.64 o 
  -3   3   4       12.81       18.73      3.49 o 
  -2   3   4       35.10       26.55      4.82 o 
  -1   3   4      175.99      261.58     13.61 o 
   0   3   4        0.43       -2.21      4.33 o 
   1   3   4      916.34      891.11     19.13 o 
   2   3   4     4355.47     4513.87     50.47 o 
   3   3   4     1418.73     1525.98     17.97 o 
   4   3   4      205.59      203.38     20.20 o 
   5   3   4      521.26      611.44     14.34 o 
   6   3   4      109.62      114.31      7.74 o 
   7   3   4      215.38      258.63      9.86 o 
   8   3   4     1233.41     1221.99     27.86 o 
   9   3   4      413.69      373.95     12.46 o 
  10   3   4      103.92      114.63      7.20 o 
  11   3   4       24.48       25.09      4.21 o 
  12   3   4      115.26      131.34      9.04 o 
  13   3   4       25.33       20.79      7.03 o 
  14   3   4        0.95        2.53      6.39 o 
  15   3   4      354.94      341.11     14.35 o 
  16   3   4       12.71       12.60      6.37 o 
  17   3   4       14.57       18.89      7.35 o 
  18   3   4      321.62      243.01     49.38 o 
  19   3   4       15.30       12.97      7.39 o 
  20   3   4       37.57       30.71     12.24 o 
  21   3   4        0.86       13.68     12.33 o 
  22   3   4       66.11       68.59     16.03 o 
  23   3   4       26.22       19.61     15.05 o 
  24   3   4        4.09       35.73     17.93 o 
  25   3   4        1.49       28.91     17.55 o 
  26   3   4        5.85       18.91     14.61 o 
  27   3   4        1.59       35.00     19.06 o 
  28   3   4        1.62       28.53     20.82 o 
  29   3   4        0.08       -8.38     17.27 o 
 -30   4   4        3.47       11.15     10.81 o 
 -29   4   4        1.81       13.05     12.66 o 
 -28   4   4        0.30        8.66     10.96 o 
 -27   4   4        5.03        0.03      9.03 o 
 -26   4   4       22.18       16.50      8.80 o 
 -25   4   4        5.07        5.08      9.17 o 
 -24   4   4      189.10      268.55     12.38 o 
 -23   4   4        7.19        7.63      8.66 o 
 -22   4   4       40.11       47.98     14.56 o 
 -21   4   4       34.62       32.85      9.90 o 
 -20   4   4        0.43        0.42      6.65 o 
 -19   4   4        1.00        5.41      7.52 o 
 -18   4   4        1.51        1.81      5.62 o 
 -17   4   4       21.98       19.58      8.18 o 
 -16   4   4       17.11       17.32      6.51 o 
 -15   4   4        6.99        7.03      3.88 o 
 -14   4   4        5.33        6.64      5.69 o 
 -13   4   4       95.73      107.66      9.72 o 
 -12   4   4      331.60      364.12     10.55 o 
 -11   4   4       51.69       48.61      5.83 o 
 -10   4   4        8.84        3.23      6.34 o 
  -9   4   4      401.99      397.00     30.19 o 
  -8   4   4     1161.17     1190.60     21.86 o 
  -7   4   4      177.12      163.23      7.59 o 
  -6   4   4      727.62      780.91     16.10 o 
  -5   4   4       26.99       16.77      4.69 o 
  -4   4   4       11.33       29.89      5.66 o 
  -3   4   4       56.15       60.05      7.57 o 
  -2   4   4      347.16      391.70     14.61 o 
  -1   4   4        3.53       -9.26      9.26 o 
   0   4   4     3463.35     3227.27     39.33 o 
   1   4   4     1246.16     1281.19     17.72 o 
   2   4   4      337.72      302.55     14.24 o 
   3   4   4      371.37      382.12     10.61 o 
   4   4   4      335.84      365.11     11.85 o 
   5   4   4       56.27       56.40     11.86 o 
   6   4   4      114.51      134.73      9.70 o 
   7   4   4        3.55        7.33      7.52 o 
   8   4   4      128.13      152.74      9.94 o 
   9   4   4      297.27      282.54     11.50 o 
  10   4   4      397.97      391.28     15.33 o 
  11   4   4       10.58        7.78      3.37 o 
  12   4   4        1.05        0.49      3.93 o 
  13   4   4        8.50        7.33      7.38 o 
  14   4   4      339.22      309.72     13.56 o 
  15   4   4       86.20       85.76      9.33 o 
  16   4   4        2.50        3.14      6.47 o 
  17   4   4       54.26       79.59     10.27 o 
  18   4   4        3.85        5.38      7.24 o 
  19   4   4       15.86       18.21      7.16 o 
  20   4   4      120.96       37.29     27.85 o 
  21   4   4       40.32       -4.03      8.82 o 
  22   4   4        1.58       -2.23     14.01 o 
  23   4   4       40.26       53.19     17.64 o 
  24   4   4        4.31       28.06     18.87 o 
  25   4   4       17.71       42.17     21.54 o 
  26   4   4        0.54       18.83     11.85 o 
  27   4   4        1.44        0.23     10.17 o 
  28   4   4        3.04       27.39     13.87 o 
 -29   5   4        0.25        7.67     15.15 o 
 -28   5   4        0.24       -5.98     14.52 o 
 -27   5   4       22.58       13.72     10.84 o 
 -26   5   4        9.73        7.97     10.65 o 
 -25   5   4       15.48       25.70      9.99 o 
 -24   5   4       88.79       87.81     11.39 o 
 -23   5   4        2.55        2.32      7.88 o 
 -22   5   4       55.36       48.83     10.46 o 
 -21   5   4       14.66        2.59      6.89 o 
 -20   5   4       30.24       25.77      7.61 o 
 -19   5   4        0.77        0.22      5.82 o 
 -18   5   4       10.04       11.93      5.96 o 
 -17   5   4        2.44       -5.77      7.41 o 
 -16   5   4        5.44       -0.59      5.08 o 
 -15   5   4       15.57       30.99      7.57 o 
 -14   5   4       22.64       17.48      8.28 o 
 -13   5   4      288.58      300.80     11.73 o 
 -12   5   4      194.90      188.02     13.99 o 
 -11   5   4       12.80       14.07      7.52 o 
 -10   5   4       61.93       71.37      8.35 o 
  -9   5   4      149.90      139.35     11.87 o 
  -8   5   4      154.74      157.88      7.72 o 
  -7   5   4       98.87       77.23      6.99 o 
  -6   5   4      914.23      895.01     17.30 o 
  -5   5   4      941.58     1012.86     18.72 o 
  -4   5   4        0.52        0.63      4.08 o 
  -3   5   4      463.32      442.34     11.39 o 
  -2   5   4      100.88      124.14      8.65 o 
  -1   5   4      628.72      633.52     12.74 o 
   0   5   4       40.39       52.20      6.34 o 
   1   5   4      190.75      168.43      7.79 o 
   2   5   4      947.84      939.08     19.33 o 
   3   5   4      294.43      287.65     14.35 o 
   4   5   4      440.79      374.66     20.84 o 
   5   5   4      263.67      274.11     19.77 o 
   6   5   4      477.78      469.17     16.03 o 
   7   5   4       34.29       42.45      9.87 o 
   8   5   4      115.78      108.92     19.21 o 
   9   5   4      149.09      138.52     12.19 o 
  10   5   4      159.15      133.77     13.09 o 
  11   5   4        9.97       -6.57      8.29 o 
  12   5   4      304.68      293.95     15.07 o 
  13   5   4      333.93      323.03     17.74 o 
  14   5   4      135.00       93.21     11.25 o 
  15   5   4       50.49       44.65     10.22 o 
  16   5   4       12.15        5.30      4.80 o 
  17   5   4      179.58      154.83     15.46 o 
  18   5   4        1.27        8.80      6.30 o 
  19   5   4       21.75       18.82      8.58 o 
  20   5   4       20.12       32.51     29.35 o 
  21   5   4        0.05        8.16     10.45 o 
  22   5   4        3.56        9.06     18.20 o 
  23   5   4        1.11       14.57     15.26 o 
  24   5   4        5.02      -16.76     22.07 o 
  25   5   4        2.49       -4.86     20.78 o 
  26   5   4       13.83       65.68     27.28 o 
  27   5   4        5.33        6.63     17.83 o 
 -28   6   4        0.10        9.14     11.44 o 
 -27   6   4        0.72       -9.50      9.50 o 
 -26   6   4        1.30       21.03     14.62 o 
 -25   6   4       19.12       19.96     15.65 o 
 -24   6   4        2.29        2.17     10.24 o 
 -23   6   4        7.01        3.62      8.03 o 
 -22   6   4       32.48       21.04      8.17 o 
 -21   6   4       32.43       28.06      9.70 o 
 -20   6   4        2.15        5.62      8.48 o 
 -19   6   4       36.90       32.23     11.13 o 
 -18   6   4        3.09       -6.14      9.23 o 
 -17   6   4        0.47        4.90      5.43 o 
 -16   6   4       23.11       10.60      7.69 o 
 -15   6   4        0.82        2.82      6.04 o 
 -14   6   4       18.46       14.53      7.70 o 
 -13   6   4        3.82       -1.62      5.41 o 
 -12   6   4        1.28        5.81      8.51 o 
 -11   6   4        0.01        2.77      9.17 o 
 -10   6   4        0.47        0.49      6.47 o 
  -9   6   4       61.74       57.96      7.40 o 
  -8   6   4       68.33       70.41      7.98 o 
  -7   6   4       36.71       22.00      8.90 o 
  -6   6   4      388.82      407.66     14.95 o 
  -5   6   4        5.11       12.30      6.35 o 
  -4   6   4      595.04      582.32     15.40 o 
  -3   6   4      115.86      155.46     26.06 o 
  -2   6   4        0.37       -0.61      5.49 o 
  -1   6   4      191.24      203.75     14.41 o 
   0   6   4        9.45        8.89      3.29 o 
   1   6   4       74.59       82.35      9.53 o 
   2   6   4      106.32      103.49     10.17 o 
   3   6   4        1.75        4.28      6.73 o 
   4   6   4       15.81       20.60      9.62 o 
   5   6   4      940.47      989.75     27.16 o 
   6   6   4        4.25       -9.94      9.94 o 
   7   6   4      256.01      298.18     17.60 o 
   8   6   4        7.65        8.15      9.13 o 
   9   6   4      393.85      439.80     20.88 o 
  10   6   4       69.34       82.50     11.66 o 
  11   6   4       76.43       68.48     11.39 o 
  12   6   4      630.04      676.97     27.92 o 
  13   6   4       50.10       44.70     11.38 o 
  14   6   4      313.90      329.26     19.79 o 
  15   6   4      107.28       97.28     14.86 o 
  16   6   4        0.03        0.89      9.94 o 
  17   6   4       21.00       11.63     11.00 o 
  18   6   4        0.17        2.88     10.53 o 
  19   6   4        6.95       32.36     15.97 o 
  20   6   4        0.50       11.41     14.90 o 
  21   6   4       30.92       21.89     14.92 o 
  22   6   4        0.99        9.53     15.19 o 
  23   6   4       11.80       16.89     16.86 o 
  24   6   4        4.52       20.70     16.94 o 
  25   6   4        0.19       -0.79     17.98 o 
 -26   7   4       40.10       59.14     15.54 o 
 -25   7   4        2.57       19.16     10.11 o 
 -24   7   4        6.64       23.41     10.34 o 
 -23   7   4        0.07       13.19     12.43 o 
 -22   7   4        2.19        9.06     10.63 o 
 -21   7   4        3.17        3.85      9.69 o 
 -20   7   4        3.88        6.15     10.13 o 
 -19   7   4       50.28       47.33     10.67 o 
 -18   7   4       87.28       79.36     13.04 o 
 -17   7   4       68.24       66.71      9.64 o 
 -16   7   4       16.30        9.28      7.85 o 
 -15   7   4        6.37        4.20      5.94 o 
 -14   7   4        4.30        7.51      9.65 o 
 -13   7   4       61.02       42.96     14.95 o 
 -12   7   4      467.35      466.20     18.01 o 
 -11   7   4       15.86        7.69      8.79 o 
 -10   7   4       95.90       84.44     18.48 o 
  -9   7   4       28.37       25.29      9.59 o 
  -8   7   4      234.65      219.43     23.06 o 
  -7   7   4      140.66      135.99     10.36 o 
  -6   7   4      275.96      284.17     11.72 o 
  -5   7   4      302.25      323.04     14.38 o 
  -4   7   4       98.08      102.15     11.59 o 
  -3   7   4       25.60       34.29      7.73 o 
  -2   7   4        0.30        2.11      4.50 o 
  -1   7   4        1.37        1.04      4.55 o 
   0   7   4       14.26        8.35      5.58 o 
   1   7   4      135.90      126.43     14.29 o 
   2   7   4     1019.81     1018.99     60.08 o 
   3   7   4      226.04      234.82     17.27 o 
   4   7   4      709.99      766.03     21.61 o 
   5   7   4       97.93       76.61     15.26 o 
   6   7   4      755.68      803.74     37.53 o 
   7   7   4      249.73      252.32     18.56 o 
   8   7   4        0.44       -6.53     10.86 o 
   9   7   4       57.51       57.82     12.56 o 
  10   7   4        0.04        3.31     10.97 o 
  11   7   4       20.44       17.98     12.22 o 
  12   7   4      217.41      254.67     16.60 o 
  13   7   4       22.33       20.87     11.60 o 
  14   7   4        0.33       -0.75     10.31 o 
  15   7   4      147.64      111.68     40.92 o 
  16   7   4        4.79       26.77     13.76 o 
  17   7   4        3.94       15.61     11.73 o 
  18   7   4        6.87       16.22     15.16 o 
  19   7   4        8.90       39.58     20.97 o 
  20   7   4       47.79       36.31     14.39 o 
  21   7   4        1.61       23.04     14.75 o 
  22   7   4        7.97       45.14     24.29 o 
  23   7   4        3.83      -15.20     21.84 o 
  24   7   4        1.10       32.78     25.87 o 
 -24   8   4        8.60       14.58     13.13 o 
 -23   8   4        0.15       13.11     13.69 o 
 -22   8   4       23.34       22.92     14.27 o 
 -21   8   4        0.06       -3.49      9.43 o 
 -20   8   4        0.52       12.08      9.22 o 
 -19   8   4        7.23       19.39     12.52 o 
 -18   8   4        1.23       11.84      9.33 o 
 -17   8   4       14.75       22.38      9.65 o 
 -16   8   4        0.89       -1.31      8.11 o 
 -15   8   4       24.78       17.59      8.83 o 
 -14   8   4       18.69       17.12     11.50 o 
 -13   8   4        0.60        6.90     11.08 o 
 -12   8   4       25.25       13.39      8.96 o 
 -11   8   4      313.84      284.10     20.32 o 
 -10   8   4       22.54       23.43     11.58 o 
  -9   8   4       27.94       26.48     11.94 o 
  -8   8   4      138.69      127.38     11.71 o 
  -7   8   4        0.94        4.30      6.76 o 
  -6   8   4       12.04        5.53      7.54 o 
  -5   8   4        1.32        5.05      5.50 o 
  -4   8   4       67.61       65.38      7.16 o 
  -3   8   4       13.45       16.72      6.84 o 
  -2   8   4        3.97        3.03      6.69 o 
  -1   8   4      118.54      119.87     10.19 o 
   0   8   4       50.63       45.75      6.62 o 
   1   8   4      373.03      388.02     11.01 o 
   2   8   4        2.99       -8.81      8.81 o 
   3   8   4      672.02      669.74     23.11 o 
   4   8   4      116.42      130.17     17.72 o 
   5   8   4       20.94       21.92     10.50 o 
   6   8   4       91.48       90.83     17.47 o 
   7   8   4       37.39       37.57     11.82 o 
   8   8   4       50.80       34.54     13.70 o 
   9   8   4        6.61        5.63     13.30 o 
  10   8   4       64.03       48.72     12.24 o 
  11   8   4       20.26       18.26     12.40 o 
  12   8   4       26.18       24.49     20.68 o 
  13   8   4       15.53       19.84     12.88 o 
  14   8   4       36.16       44.66     14.13 o 
  15   8   4       28.06       49.77     15.06 o 
  16   8   4       35.93       36.75     16.07 o 
  17   8   4        1.16      -11.04     12.44 o 
  18   8   4        9.43       -1.18     13.55 o 
  19   8   4        0.10       30.33     16.43 o 
  20   8   4        0.28        3.11     12.38 o 
  21   8   4        2.44        9.09     14.07 o 
  22   8   4       32.76       75.75     28.00 o 
 -22   9   4        9.34       10.80     11.05 o 
 -21   9   4        0.09       12.18      9.49 o 
 -20   9   4        1.74       12.60     14.35 o 
 -19   9   4        5.31        4.34     13.94 o 
 -18   9   4        1.41       21.11     11.30 o 
 -17   9   4       13.19       38.86     23.95 o 
 -16   9   4       23.43       20.06     10.07 o 
 -15   9   4        1.75       12.02     18.82 o 
 -14   9   4       88.05       79.56     23.09 o 
 -13   9   4        2.86        8.67     10.67 o 
 -12   9   4       50.09       37.49     16.26 o 
 -11   9   4        4.40       11.89     12.39 o 
 -10   9   4       25.69       33.78     14.21 o 
  -9   9   4        8.15        9.15     10.83 o 
  -8   9   4       83.24       90.31     20.72 o 
  -7   9   4       53.10       56.08      9.01 o 
  -6   9   4       23.22       28.21     10.92 o 
  -5   9   4      126.65      131.62      8.47 o 
  -4   9   4       45.65       44.02      9.74 o 
  -3   9   4        3.22       14.29      6.64 o 
  -2   9   4       13.36       12.52      7.10 o 
  -1   9   4       61.63       69.81      9.99 o 
   0   9   4        3.09       -3.93      5.64 o 
   1   9   4      117.96      133.91     12.47 o 
   2   9   4       95.05      101.12     12.18 o 
   3   9   4        0.77        3.20      9.94 o 
   4   9   4       51.51       44.61     19.32 o 
   5   9   4      105.79      129.77     14.22 o 
   6   9   4       52.33       43.26     20.19 o 
   7   9   4       46.92       55.42     17.39 o 
   8   9   4       14.74       31.42     12.04 o 
   9   9   4       47.53       53.37     14.62 o 
  10   9   4        0.92       18.78     20.23 o 
  11   9   4       56.95       61.54     17.42 o 
  12   9   4        9.03       15.04     13.62 o 
  13   9   4       17.47       27.04     14.49 o 
  14   9   4       14.79        9.82     12.55 o 
  15   9   4        9.11       34.44     19.89 o 
  16   9   4        0.04        6.43     15.27 o 
  17   9   4        3.09       36.22     19.73 o 
  18   9   4        0.77        6.54     13.98 o 
  19   9   4        0.73        5.34     12.75 o 
 -19  10   4        8.77       -4.07     16.19 o 
 -18  10   4        4.96       -8.39     12.97 o 
 -17  10   4       12.89       13.63     10.78 o 
 -16  10   4       21.57       17.74     11.71 o 
 -15  10   4       15.43       32.01     15.55 o 
 -14  10   4       17.02       21.21     12.75 o 
 -13  10   4        0.00        3.14     11.49 o 
 -12  10   4        9.86        2.14     11.26 o 
 -11  10   4        6.71        2.27      8.47 o 
 -10  10   4        0.87        2.31      8.17 o 
  -9  10   4        0.17        5.75      9.75 o 
  -8  10   4       17.67        3.92      7.66 o 
  -7  10   4       28.81       28.67      9.96 o 
  -6  10   4       19.46        8.41      7.33 o 
  -5  10   4       14.73       14.84      8.92 o 
  -4  10   4        2.60       11.73      7.49 o 
  -3  10   4       13.55        3.66      9.17 o 
  -2  10   4       16.72       21.39      9.18 o 
  -1  10   4        0.35        8.80      7.49 o 
   0  10   4        7.76        4.82     10.75 o 
   1  10   4        2.14       12.48     11.30 o 
   2  10   4        7.15       15.20      9.54 o 
   3  10   4        2.85        3.56     14.64 o 
   4  10   4       79.47       71.91     14.94 o 
   5  10   4        0.83       -5.32     11.95 o 
   6  10   4        0.31       18.47     16.74 o 
   7  10   4        0.04        9.08     14.04 o 
   8  10   4        3.71       18.04     20.08 o 
   9  10   4        4.84       13.71     15.83 o 
  10  10   4       10.80       22.50     18.86 o 
  11  10   4        4.13       19.35     15.65 o 
  12  10   4        2.18       15.64     14.58 o 
  13  10   4        0.20        7.99     14.33 o 
  14  10   4        9.21        9.98     14.03 o 
  15  10   4       22.27       36.77     18.84 o 
  16  10   4        2.37        5.05     13.72 o 
 -14  11   4        1.41       27.79     12.64 o 
 -13  11   4        3.57        7.21     13.46 o 
 -12  11   4        0.09        2.30     10.53 o 
 -11  11   4        0.69       32.32     18.71 o 
 -10  11   4       12.66        9.81     14.62 o 
  -9  11   4        0.82        5.63     10.14 o 
  -8  11   4       23.86       26.13     10.71 o 
  -7  11   4        1.18        1.34      9.35 o 
  -6  11   4       12.84       13.93     11.13 o 
  -5  11   4       23.66       12.50      8.33 o 
  -4  11   4       19.90       29.92     13.75 o 
  -3  11   4       47.16       55.41     14.65 o 
  -2  11   4        0.21       34.68     14.01 o 
  -1  11   4        9.44        7.34     11.83 o 
   0  11   4       62.13       52.81     14.73 o 
   1  11   4        2.32       12.02     11.87 o 
   2  11   4       24.99       33.54     13.94 o 
   3  11   4        0.76        6.82     14.00 o 
   4  11   4      107.62      132.70     41.32 o 
   5  11   4       17.25       23.79     15.17 o 
   6  11   4       50.33       66.59     19.19 o 
   7  11   4        5.77        2.44     14.07 o 
   8  11   4        4.90       10.13     16.41 o 
   9  11   4       62.06       68.63     28.90 o 
  10  11   4        1.57       33.23     19.95 o 
  11  11   4        3.73      -11.98     16.39 o 
  12  11   4       19.48       79.55     33.52 o 
  -6  12   4       19.37       -3.12     18.33 o 
  -5  12   4        4.35        6.80     16.05 o 
  -4  12   4        2.41        1.97     11.60 o 
  -3  12   4        0.53        2.60     11.93 o 
  -2  12   4        2.34       19.34     14.59 o 
  -1  12   4       12.53       29.94     15.14 o 
   0  12   4        2.18        9.63     12.64 o 
   1  12   4        4.21        0.33     11.10 o 
   2  12   4        7.06       11.83     14.97 o 
   3  12   4        1.73       11.08     14.21 o 
 -31   1   5        0.25      -12.67     16.65 o 
 -30   1   5        0.43      -10.74     14.70 o 
 -29   1   5        0.58       11.82     14.38 o 
 -28   1   5       17.69       16.70     12.09 o 
 -27   1   5       21.97       24.88     11.97 o 
 -26   1   5      107.57       62.26     20.31 o 
 -25   1   5        4.99       11.95      7.34 o 
 -24   1   5       45.66       34.57      8.30 o 
 -23   1   5       36.19       37.94      7.79 o 
 -22   1   5       17.33       11.01      6.73 o 
 -21   1   5      148.87      178.47      8.13 o 
 -20   1   5      319.62      291.29     13.29 o 
 -19   1   5       14.42        0.17      4.76 o 
 -18   1   5      424.55      440.13     18.00 o 
 -17   1   5      205.73      191.96      7.57 o 
 -16   1   5        1.88        2.11      3.84 o 
 -15   1   5      216.38      228.80     12.65 o 
 -14   1   5       27.49       25.05      3.17 o 
 -13   1   5      351.76      342.86     10.58 o 
 -12   1   5      297.99      340.03      9.59 o 
 -11   1   5      389.65      357.86     12.09 o 
 -10   1   5      874.18      927.20     19.44 o 
  -9   1   5       55.64       60.62      6.60 o 
  -8   1   5      369.83      432.96      9.29 o 
  -7   1   5      992.65      991.28     76.42 o 
  -6   1   5        0.66        1.09      5.90 o 
  -5   1   5      118.74      102.18      6.85 o 
  -4   1   5       47.85       40.06      5.29 o 
  -3   1   5      145.66      126.25     10.46 o 
  -2   1   5     1859.01     1905.95     24.25 o 
  -1   1   5       25.31       29.97      3.55 o 
   0   1   5      389.74      392.40      9.09 o 
   1   1   5        6.86       15.05      4.01 o 
   2   1   5     1168.35     1098.47     18.76 o 
   3   1   5      590.54      607.85     12.48 o 
   4   1   5        0.62       -3.83      3.83 o 
   5   1   5      495.78      530.07     12.55 o 
   6   1   5       22.44       12.53      4.33 o 
   7   1   5       82.73       87.67      7.41 o 
   8   1   5       51.22       35.05      6.84 o 
   9   1   5       84.17      111.25      6.73 o 
  10   1   5       24.51       30.81      7.41 o 
  11   1   5     1104.54     1088.84     19.46 o 
  12   1   5      267.81      264.88     12.15 o 
  13   1   5       24.01       16.88      8.81 o 
  14   1   5      319.75      329.93     13.70 o 
  15   1   5      100.58       87.04      8.71 o 
  16   1   5     2441.64     2398.97     43.62 o 
  17   1   5       49.87       48.74     12.26 o 
  18   1   5      734.76      741.09     19.51 o 
  19   1   5        3.51        5.78      8.20 o 
  20   1   5       27.15       26.61     11.21 o 
  21   1   5      128.72      117.25     13.43 o 
  22   1   5       63.09       93.61     14.48 o 
  23   1   5       20.14       52.22     13.54 o 
  24   1   5        2.01       20.02     12.55 o 
  25   1   5        0.39       29.81     16.49 o 
  26   1   5       13.87       20.91     15.52 o 
  27   1   5       90.25       88.00     19.43 o 
  28   1   5       63.76       48.04     20.12 o 
 -31   2   5        2.16       25.97     24.64 o 
 -30   2   5        0.30        4.92     10.33 o 
 -29   2   5        5.68        2.44     13.36 o 
 -28   2   5        0.61        4.59     13.37 o 
 -27   2   5        0.30        6.33     12.03 o 
 -26   2   5        8.91        8.13     12.43 o 
 -25   2   5        1.50       11.26      8.44 o 
 -24   2   5       74.35       59.91     15.01 o 
 -23   2   5       18.71       11.23      8.43 o 
 -22   2   5        2.35        3.48      8.67 o 
 -21   2   5       22.23       24.50      9.50 o 
 -20   2   5       23.59       12.71      8.29 o 
 -19   2   5       29.56       36.85      7.32 o 
 -18   2   5      405.71      441.02     34.58 o 
 -17   2   5        0.34        0.61      3.42 o 
 -16   2   5       55.50       64.34      8.22 o 
 -15   2   5      110.51      137.81      8.63 o 
 -14   2   5        2.22        4.19      9.38 o 
 -13   2   5        5.85        8.46      9.26 o 
 -12   2   5        0.14        2.77      5.58 o 
 -11   2   5      128.57      122.10      9.46 o 
 -10   2   5      348.72      372.49     14.32 o 
  -9   2   5        7.42        6.40      7.14 o 
  -8   2   5      510.82      494.00     14.74 o 
  -7   2   5      813.48      841.16     17.55 o 
  -6   2   5       97.20       80.14      8.43 o 
  -5   2   5      484.61      515.61     12.80 o 
  -4   2   5       86.85      106.82      6.55 o 
  -3   2   5      607.40      708.77     17.01 o 
  -2   2   5       79.90       75.64      4.75 o 
  -1   2   5      943.45      931.08     32.68 o 
   0   2   5     1090.45     1197.05     16.97 o 
   1   2   5     1424.09     1483.84     45.67 o 
   2   2   5      326.12      340.66      9.49 o 
   3   2   5      197.49      211.30      7.81 o 
   4   2   5       61.04       52.65      6.25 o 
   5   2   5      482.78      545.78      9.61 o 
   6   2   5       75.60       90.54      6.65 o 
   7   2   5       81.93       85.75      6.84 o 
   8   2   5        8.31       23.57      6.21 o 
   9   2   5       16.81       16.87      6.41 o 
  10   2   5      396.02      405.99     14.25 o 
  11   2   5       33.99       30.99      8.72 o 
  12   2   5       51.06       67.03      7.71 o 
  13   2   5      190.00      168.03     12.71 o 
  14   2   5        3.83        4.74      7.82 o 
  15   2   5      420.33      387.06     15.38 o 
  16   2   5       21.94       14.38      7.79 o 
  17   2   5        1.59        0.13     10.05 o 
  18   2   5      216.79      187.32     26.69 o 
  19   2   5       90.78       55.06     12.42 o 
  20   2   5        4.81        7.03      8.59 o 
  21   2   5       98.14       98.21     23.52 o 
  22   2   5        3.55        7.81      8.91 o 
  23   2   5        0.19        7.74     10.69 o 
  24   2   5        3.73       10.20     15.99 o 
  25   2   5       24.02       50.26     19.62 o 
  26   2   5        8.21       35.75     15.78 o 
  27   2   5        4.25        6.20     12.24 o 
  28   2   5        4.05       30.39     15.84 o 
 -30   3   5        0.32       20.06     29.50 o 
 -29   3   5        2.05       24.46     40.78 o 
 -28   3   5        3.18        8.77     10.52 o 
 -27   3   5       12.81        1.09     10.18 o 
 -26   3   5        9.75        8.19      7.60 o 
 -25   3   5       28.56       17.30     10.08 o 
 -24   3   5       26.02       19.90      7.86 o 
 -23   3   5       12.27       18.96      7.86 o 
 -22   3   5       61.04       47.32      7.75 o 
 -21   3   5        0.86       -0.22      6.13 o 
 -20   3   5        7.15        3.44      4.24 o 
 -19   3   5       21.29       11.05      5.21 o 
 -18   3   5       66.46       71.74     10.39 o 
 -17   3   5      190.13      193.60     10.15 o 
 -16   3   5        0.13        1.54      3.53 o 
 -15   3   5      330.04      295.13     10.22 o 
 -14   3   5      374.09      368.94     17.76 o 
 -13   3   5      704.45      703.22     20.07 o 
 -12   3   5      916.44      938.85     33.15 o 
 -11   3   5        0.16       -5.14     10.11 o 
 -10   3   5      963.22      969.97     22.62 o 
  -9   3   5       28.52       36.45      6.97 o 
  -8   3   5      780.45      804.28     16.44 o 
  -7   3   5       21.19       19.16      3.63 o 
  -6   3   5       38.17       36.29      3.57 o 
  -5   3   5     1698.69     1519.44     17.69 o 
  -4   3   5      559.67      594.74     21.91 o 
  -3   3   5      818.15      732.21     14.54 o 
  -2   3   5      959.35      951.41     13.79 o 
  -1   3   5       38.36       54.13      6.27 o 
   0   3   5      328.73      303.66     16.00 o 
   1   3   5     2050.75     2249.62     26.47 o 
   2   3   5     1422.67     1360.31     48.09 o 
   3   3   5      776.96      800.07     19.09 o 
   4   3   5        0.12        6.75      4.26 o 
   5   3   5      427.07      429.48     12.13 o 
   6   3   5        1.24       -2.22      5.41 o 
   7   3   5       21.28       34.61     10.37 o 
   8   3   5      104.93      112.35      7.18 o 
   9   3   5      508.68      522.07     17.05 o 
  10   3   5      229.14      203.74      9.70 o 
  11   3   5      830.12      854.87     18.39 o 
  12   3   5      216.40      209.71     16.62 o 
  13   3   5        8.16       12.31      8.15 o 
  14   3   5        8.82       12.63      7.85 o 
  15   3   5      157.88      142.62     11.64 o 
  16   3   5      226.57      233.85     15.52 o 
  17   3   5        6.53       16.78      9.71 o 
  18   3   5      230.89      227.27     24.02 o 
  19   3   5        0.75        4.57     10.86 o 
  20   3   5        0.55        5.76     10.32 o 
  21   3   5       25.92       13.02     13.00 o 
  22   3   5       35.98       61.54     17.43 o 
  23   3   5        8.29       20.94      9.62 o 
  24   3   5        1.90        9.03     17.09 o 
  25   3   5       14.17       35.75     21.56 o 
  26   3   5        3.31        9.58     15.64 o 
  27   3   5       17.22       36.99     13.17 o 
 -30   4   5        0.04       16.09     25.47 o 
 -29   4   5        4.92       38.99     18.46 o 
 -28   4   5        4.13        8.83     13.10 o 
 -27   4   5        1.85        3.00      7.65 o 
 -26   4   5       31.01       18.72     10.62 o 
 -25   4   5       13.55       18.20     10.86 o 
 -24   4   5        3.87        2.48      5.59 o 
 -23   4   5       30.34       37.12     10.91 o 
 -22   4   5        5.53        9.22      8.04 o 
 -21   4   5       21.49       35.13      8.27 o 
 -20   4   5       10.04        8.43      6.59 o 
 -19   4   5        7.24       13.07      6.28 o 
 -18   4   5       49.74       71.78      7.46 o 
 -17   4   5        4.38        0.67      4.26 o 
 -16   4   5      121.54      121.94      7.85 o 
 -15   4   5       70.69       79.08      8.53 o 
 -14   4   5        0.01       -2.47      3.52 o 
 -13   4   5      416.82      421.26      9.61 o 
 -12   4   5        4.56       13.33      3.78 o 
 -11   4   5       47.84       56.59      4.52 o 
 -10   4   5     1061.03     1133.72     25.60 o 
  -9   4   5      309.60      289.40     17.35 o 
  -8   4   5       62.58       61.12      7.29 o 
  -7   4   5       90.96       91.91      5.95 o 
  -6   4   5        2.47        7.64      4.17 o 
  -5   4   5       92.91      110.19      6.61 o 
  -4   4   5        2.41       11.58      4.08 o 
  -3   4   5      332.93      382.54     29.90 o 
  -2   4   5        4.54        8.61      6.78 o 
  -1   4   5       39.84       54.26      9.76 o 
   0   4   5      132.86      155.63      9.84 o 
   1   4   5       56.41       48.87      5.71 o 
   2   4   5        0.07        1.59      3.23 o 
   3   4   5      142.33      148.84      8.98 o 
   4   4   5      141.13      144.57      9.41 o 
   5   4   5       91.80       83.30     10.96 o 
   6   4   5     1052.37     1047.98     19.49 o 
   7   4   5       84.68       76.39      8.89 o 
   8   4   5      149.23      118.62     12.29 o 
   9   4   5      170.96      150.38     12.60 o 
  10   4   5        1.00       -4.81      8.14 o 
  11   4   5       45.71       38.38     10.87 o 
  12   4   5       13.83        9.94      6.63 o 
  13   4   5      161.03      118.80     17.32 o 
  14   4   5      104.77      107.71     15.02 o 
  15   4   5       77.90       57.06      8.14 o 
  16   4   5        0.66        7.67      6.76 o 
  17   4   5      144.07      106.74     11.43 o 
  18   4   5       39.08       18.19      8.95 o 
  19   4   5       11.30        5.75      8.99 o 
  20   4   5        9.09       -4.25      9.52 o 
  21   4   5       20.83       30.14     11.93 o 
  22   4   5        5.20       10.19     19.27 o 
  23   4   5        1.19        0.62     13.22 o 
  24   4   5        1.37       54.03     18.28 o 
  25   4   5        0.22      -16.16     31.96 o 
  26   4   5       10.00        1.84     19.13 o 
 -29   5   5        7.64       13.18     43.35 o 
 -28   5   5        2.56       10.38     12.74 o 
 -27   5   5        6.46       22.79     16.85 o 
 -26   5   5        1.61       13.30     12.13 o 
 -25   5   5        0.46        7.94      8.84 o 
 -24   5   5        0.13        5.70      6.03 o 
 -23   5   5        1.70       14.27      7.67 o 
 -22   5   5        1.38        1.86      7.38 o 
 -21   5   5        1.33       -4.42      7.23 o 
 -20   5   5        1.97        6.64      6.81 o 
 -19   5   5        7.59        8.30      6.70 o 
 -18   5   5        3.74        7.47      5.42 o 
 -17   5   5       42.69       47.46      8.59 o 
 -16   5   5       10.25        7.84      5.99 o 
 -15   5   5       12.64        9.80      5.88 o 
 -14   5   5      378.78      351.49      9.09 o 
 -13   5   5      112.23      103.94      8.06 o 
 -12   5   5        1.60        8.80      5.51 o 
 -11   5   5        2.60       16.56      8.54 o 
 -10   5   5       21.66       14.72      8.16 o 
  -9   5   5      362.62      341.08     10.44 o 
  -8   5   5       13.23       15.06      4.44 o 
  -7   5   5      214.02      185.91      8.37 o 
  -6   5   5      283.84      281.18     12.86 o 
  -5   5   5        0.12        1.93      5.15 o 
  -4   5   5      101.35       95.26      7.76 o 
  -3   5   5        0.33       -0.04      4.41 o 
  -2   5   5       60.87       56.40      6.24 o 
  -1   5   5       12.07       10.08      6.94 o 
   0   5   5      675.51      643.33     17.34 o 
   1   5   5        2.17        5.84      3.88 o 
   2   5   5      127.16      124.82      9.73 o 
   3   5   5       40.35       42.53      9.03 o 
   4   5   5      110.46      146.23     10.10 o 
   5   5   5      147.20      146.75     12.82 o 
   6   5   5       52.65       65.52     11.24 o 
   7   5   5      197.26      202.40     15.74 o 
   8   5   5        0.11        0.37      7.49 o 
   9   5   5       92.09       84.67     12.68 o 
  10   5   5        9.85       15.30      8.15 o 
  11   5   5        0.68        1.26      8.47 o 
  12   5   5      111.24      121.52     12.64 o 
  13   5   5       96.97       54.00     13.43 o 
  14   5   5       24.19       20.26     12.16 o 
  15   5   5      110.26       83.81     13.85 o 
  16   5   5       23.44       10.05     11.95 o 
  17   5   5       31.46       24.16     12.33 o 
  18   5   5       56.05       26.70     13.16 o 
  19   5   5       23.96       12.92      6.17 o 
  20   5   5       51.77       29.14     19.77 o 
  21   5   5        2.83       41.58     18.68 o 
  22   5   5       12.44       37.39     22.33 o 
  23   5   5        1.72       -1.81     18.02 o 
  24   5   5        0.78      -21.05     21.05 o 
  25   5   5        1.30      -17.40     30.66 o 
 -27   6   5        4.64       23.58     17.18 o 
 -26   6   5        7.12       -9.54     20.66 o 
 -25   6   5        0.38        3.55     11.63 o 
 -24   6   5        0.22       46.99     17.63 o 
 -23   6   5       27.97       15.03      7.28 o 
 -22   6   5        1.70       11.08      9.25 o 
 -21   6   5        0.28        9.28      8.79 o 
 -20   6   5       29.61       16.34      6.91 o 
 -19   6   5        0.38       -1.48      6.72 o 
 -18   6   5       14.08        7.97      5.72 o 
 -17   6   5      132.37      141.80     10.79 o 
 -16   6   5       23.98       22.05      6.63 o 
 -15   6   5        0.20        0.10      5.21 o 
 -14   6   5      113.41      129.62     10.86 o 
 -13   6   5        4.01        6.09      4.94 o 
 -12   6   5       28.75       29.08      8.92 o 
 -11   6   5       51.37       44.43     11.11 o 
 -10   6   5     1342.27     1389.87     29.90 o 
  -9   6   5        7.27       -2.33      5.95 o 
  -8   6   5       27.54       21.98      6.66 o 
  -7   6   5        1.07        2.30      6.31 o 
  -6   6   5      149.38      152.20      9.74 o 
  -5   6   5       26.20       20.14      5.82 o 
  -4   6   5      615.25      655.54     16.03 o 
  -3   6   5      653.52      693.48     17.41 o 
  -2   6   5      133.65      134.03     12.38 o 
  -1   6   5      190.01      190.78     11.78 o 
   0   6   5      188.24      236.83     19.07 o 
   1   6   5        6.00        5.51      2.66 o 
   2   6   5       60.53       81.97     12.82 o 
   3   6   5        5.02        2.51      6.39 o 
   4   6   5       32.84       40.24      9.82 o 
   5   6   5        1.07       -5.24      8.30 o 
   6   6   5      177.77      209.63     16.06 o 
   7   6   5      272.96      312.71     21.74 o 
   8   6   5      233.19      259.07     37.84 o 
   9   6   5       46.64       21.99     11.52 o 
  10   6   5       63.48       78.13     13.95 o 
  11   6   5       41.65       50.14     10.29 o 
  12   6   5        0.03       -1.14      9.29 o 
  13   6   5       83.22       79.15     13.53 o 
  14   6   5        3.76        2.69      9.54 o 
  15   6   5      120.77       78.04     29.54 o 
  16   6   5        6.96       -0.60     10.69 o 
  17   6   5       55.05       41.69     16.90 o 
  18   6   5        0.00       20.60     20.27 o 
  19   6   5       13.30       21.70     21.12 o 
  20   6   5        3.77       12.73     13.56 o 
  21   6   5       53.09       50.40     29.04 o 
  22   6   5       11.80       34.43     17.09 o 
  23   6   5        0.62      -16.37     16.37 o 
  24   6   5        8.54       48.03     31.92 o 
 -26   7   5        0.85       27.43     20.48 o 
 -25   7   5        0.56       33.09     19.92 o 
 -24   7   5        0.01       10.98     17.82 o 
 -23   7   5        0.01        8.52     21.37 o 
 -22   7   5        2.68       28.69     11.01 o 
 -21   7   5        0.64        9.65      7.57 o 
 -20   7   5        2.72       11.86      7.71 o 
 -19   7   5        0.14       -9.62      9.89 o 
 -18   7   5        2.26        5.08      7.14 o 
 -17   7   5       18.68       14.99      9.68 o 
 -16   7   5       45.55       41.53      8.97 o 
 -15   7   5        7.25       19.62      9.64 o 
 -14   7   5        5.01        7.79      7.53 o 
 -13   7   5        0.09       -1.46      7.86 o 
 -12   7   5       66.72       61.12     13.04 o 
 -11   7   5       92.97       67.30     15.42 o 
 -10   7   5       17.16       16.36      9.68 o 
  -9   7   5      112.30       90.11     10.38 o 
  -8   7   5      210.62      205.43     13.27 o 
  -7   7   5      111.63      139.59      9.49 o 
  -6   7   5        2.02       -8.03      9.39 o 
  -5   7   5      170.11      179.28     11.99 o 
  -4   7   5       15.62       10.66      7.32 o 
  -3   7   5        0.46        0.46      5.53 o 
  -2   7   5        0.11       -3.50      8.30 o 
  -1   7   5       95.43       88.58      5.76 o 
   0   7   5       60.09       64.50      5.39 o 
   1   7   5      181.23      202.15     14.43 o 
   2   7   5       86.03       96.09     13.01 o 
   3   7   5       33.73       25.37      8.53 o 
   4   7   5      643.34      647.23     31.98 o 
   5   7   5      207.05      212.99     15.82 o 
   6   7   5      105.25      128.05     12.63 o 
   7   7   5      216.62      214.69     24.01 o 
   8   7   5       58.84       46.57     11.06 o 
   9   7   5       26.61       20.42      9.95 o 
  10   7   5       17.67       12.39     13.02 o 
  11   7   5       45.46       23.10     11.87 o 
  12   7   5        1.02        2.32     10.11 o 
  13   7   5        2.58        0.56      8.85 o 
  14   7   5        8.22       20.71     15.60 o 
  15   7   5        0.00       13.53     13.32 o 
  16   7   5       58.14       61.08     18.20 o 
  17   7   5        4.44        2.23     13.81 o 
  18   7   5        1.68       -8.37     12.63 o 
  19   7   5        2.59        6.79     17.95 o 
  20   7   5        0.05        2.92     12.85 o 
  21   7   5        6.65        4.45     14.48 o 
  22   7   5        8.93       33.06     31.90 o 
 -23   8   5       12.18      -16.60     20.07 o 
 -22   8   5       29.66       21.11     30.47 o 
 -21   8   5       22.92       14.09     13.25 o 
 -20   8   5       13.13       33.92     11.81 o 
 -19   8   5        2.06       28.50     12.06 o 
 -18   8   5        1.14       -8.00      8.86 o 
 -17   8   5       29.93       42.75     11.88 o 
 -16   8   5       12.32       19.67     12.52 o 
 -15   8   5       86.81       87.43     20.59 o 
 -14   8   5        9.47        9.45     10.80 o 
 -13   8   5       80.53       63.30     13.66 o 
 -12   8   5      215.40      224.99     16.78 o 
 -11   8   5       24.16        6.46     10.65 o 
 -10   8   5      111.84      127.89     13.37 o 
  -9   8   5        0.19        1.48      8.04 o 
  -8   8   5        0.31        3.13      8.36 o 
  -7   8   5        0.04        0.65      6.26 o 
  -6   8   5       35.13       29.24      8.35 o 
  -5   8   5        6.98        6.19      6.05 o 
  -4   8   5       51.29       41.45      9.28 o 
  -3   8   5       35.30       39.77      6.07 o 
  -2   8   5        0.18       -0.50      5.27 o 
  -1   8   5       57.25       50.10      7.16 o 
   0   8   5      154.32      151.45      7.39 o 
   1   8   5       58.22       61.40     11.39 o 
   2   8   5       30.22       49.09     12.36 o 
   3   8   5       61.21       50.61     13.55 o 
   4   8   5       10.68        9.86      9.58 o 
   5   8   5       63.19       42.23     15.88 o 
   6   8   5       15.22        2.43      9.57 o 
   7   8   5       46.01       49.00     13.13 o 
   8   8   5      147.71      129.87     24.18 o 
   9   8   5        0.23       -2.33     10.65 o 
  10   8   5       33.21       39.20     15.72 o 
  11   8   5        9.14       30.22     14.08 o 
  12   8   5       13.77       14.37     13.88 o 
  13   8   5       53.71       43.67     15.93 o 
  14   8   5       11.02        3.23     11.31 o 
  15   8   5       44.65       67.10     26.33 o 
  16   8   5        0.85       12.07     15.64 o 
  17   8   5       17.30       27.36     14.43 o 
  18   8   5        0.44       12.57     21.44 o 
  19   8   5       18.61       19.44     14.74 o 
  20   8   5       14.65        2.98     14.15 o 
 -21   9   5        1.65       16.42     14.77 o 
 -20   9   5        0.37       14.46     23.88 o 
 -19   9   5       19.32       28.35     17.38 o 
 -18   9   5        0.48       23.64     13.32 o 
 -17   9   5        7.60       12.18      9.48 o 
 -16   9   5       75.94       60.60     18.91 o 
 -15   9   5        1.50        6.60     13.81 o 
 -14   9   5        0.03       -3.71     15.68 o 
 -13   9   5       41.81       54.47     20.84 o 
 -12   9   5        0.21       -4.97     11.34 o 
 -11   9   5        0.40       20.03     18.36 o 
 -10   9   5       16.13       11.71      9.98 o 
  -9   9   5       22.17       25.68     11.97 o 
  -8   9   5      110.85       71.75     18.52 o 
  -7   9   5       10.58        5.48      7.62 o 
  -6   9   5       88.73       90.12     10.04 o 
  -5   9   5       21.56       24.64      8.25 o 
  -4   9   5       13.18       15.47      7.39 o 
  -3   9   5       44.31       41.79      8.69 o 
  -2   9   5       33.34       29.00      7.27 o 
  -1   9   5       38.42       33.84      6.47 o 
   0   9   5        0.00      -10.06     10.06 o 
   1   9   5        0.33       11.21     11.91 o 
   2   9   5        5.45       -9.54      9.54 o 
   3   9   5       78.63       66.59     20.70 o 
   4   9   5       21.84       28.34     11.13 o 
   5   9   5        7.47       18.77     12.63 o 
   6   9   5       83.77       87.98     18.90 o 
   7   9   5        0.06        6.37     11.51 o 
   8   9   5       17.33        7.44     12.33 o 
   9   9   5       15.19        7.75     12.26 o 
  10   9   5        1.25      -12.20     16.16 o 
  11   9   5        1.57       -6.55     15.56 o 
  12   9   5        7.77       19.34     13.38 o 
  13   9   5       12.17       12.31     17.17 o 
  14   9   5       21.08       52.08     19.73 o 
  15   9   5        0.85       -0.56     13.13 o 
  16   9   5        0.70      -15.66     15.66 o 
  17   9   5       30.48       26.14     18.73 o 
 -17  10   5        8.90        6.49     13.02 o 
 -16  10   5        0.16        2.95     11.37 o 
 -15  10   5       26.91       27.04     14.06 o 
 -14  10   5        5.85        7.34     12.18 o 
 -13  10   5        0.52       14.24     15.53 o 
 -12  10   5        0.37       -0.74     10.80 o 
 -11  10   5       42.68       41.21     15.09 o 
 -10  10   5       45.01       33.41     15.07 o 
  -9  10   5       16.83       22.90      9.06 o 
  -8  10   5       45.53       41.26     11.24 o 
  -7  10   5        0.22       -3.24      7.65 o 
  -6  10   5       23.77       26.48      9.44 o 
  -5  10   5       42.59       45.93     10.21 o 
  -4  10   5       65.03       68.88      9.03 o 
  -3  10   5       20.94       13.51     12.89 o 
  -2  10   5       17.47       14.40     10.26 o 
  -1  10   5       13.91       23.35     11.21 o 
   0  10   5       24.72       20.07     12.94 o 
   1  10   5        8.99        3.67     12.58 o 
   2  10   5        7.04        5.91     12.70 o 
   3  10   5       21.63       33.31     17.60 o 
   4  10   5      244.04      297.33     32.02 o 
   5  10   5       10.33       -5.12     12.32 o 
   6  10   5      140.07      150.64     18.71 o 
   7  10   5        0.12        4.56     13.97 o 
   8  10   5       45.80       59.68     18.66 o 
   9  10   5        0.09        5.18     13.22 o 
  10  10   5        8.18       45.55     21.34 o 
  11  10   5        3.47       22.38     22.89 o 
  12  10   5        7.78       46.47     17.57 o 
  13  10   5        9.22       23.95     21.59 o 
  14  10   5       29.56       38.56     18.80 o 
 -12  11   5       12.76       21.56     15.65 o 
 -11  11   5        1.75       15.80     12.77 o 
 -10  11   5        5.20       10.66     11.74 o 
  -9  11   5        2.27       -3.41      8.84 o 
  -8  11   5        1.30        7.14     13.92 o 
  -7  11   5        0.52        3.39     10.73 o 
  -6  11   5        0.01        6.75     17.87 o 
  -5  11   5        0.01       10.15     10.04 o 
  -4  11   5        0.00       -3.83     12.26 o 
  -3  11   5       29.63       23.18     13.47 o 
  -2  11   5       17.88       30.98     15.10 o 
  -1  11   5        5.22        8.18     10.15 o 
   0  11   5       17.84       34.54     19.43 o 
   1  11   5        6.53       -1.92     12.70 o 
   2  11   5        8.79       28.63     18.72 o 
   3  11   5        0.18       20.89     13.77 o 
   4  11   5        0.22       -3.54     12.79 o 
   5  11   5        0.18        8.53     19.64 o 
   6  11   5        0.86       -0.39     13.14 o 
   7  11   5        4.42        8.00     13.65 o 
   8  11   5        3.34        7.88     18.96 o 
   9  11   5        0.03       15.46     25.67 o 
 -28   0   6        1.85       17.21     11.84 o 
 -27   0   6       10.20        4.09     18.10 o 
 -26   0   6       37.37       47.77     17.21 o 
 -25   0   6      150.58       94.77     12.45 o 
 -24   0   6        0.35       -0.47      9.86 o 
 -23   0   6       61.06       88.95     36.09 o 
 -22   0   6      221.22      203.84     45.92 o 
 -21   0   6        6.51       -0.34      5.74 o 
 -20   0   6       85.32       89.08     19.55 o 
 -19   0   6        4.04       11.84      4.80 o 
 -18   0   6        1.43        3.96      5.53 o 
 -17   0   6      133.16      127.33      7.46 o 
 -16   0   6      168.19      176.54     23.58 o 
 -15   0   6       17.20       11.35      3.38 o 
 -14   0   6        0.21        0.22      2.31 o 
 -13   0   6      282.88      254.08     10.50 o 
 -12   0   6        0.32       -0.89      3.80 o 
 -11   0   6      193.93      177.65      7.15 o 
 -10   0   6      337.21      307.37     10.06 o 
  -9   0   6      120.49      139.48      8.49 o 
  -8   0   6       38.58       42.97      5.59 o 
  -7   0   6      185.18      219.97      8.41 o 
  -6   0   6      421.11      458.29     10.21 o 
  -5   0   6       51.56       60.35      6.25 o 
  -4   0   6       45.59       49.46      5.97 o 
  -3   0   6       41.38       46.24      4.70 o 
  -2   0   6        2.91        0.19      5.76 o 
  -1   0   6      296.20      268.49     26.48 o 
   0   0   6     1308.61     1397.61     50.06 o 
   1   0   6      568.59      620.95     18.34 o 
   2   0   6      168.46      178.34     10.26 o 
   3   0   6       29.13       31.20      7.39 o 
   4   0   6      193.82      212.65     10.72 o 
   5   0   6      127.18      111.94     10.29 o 
   6   0   6     1220.18     1330.13     24.15 o 
   7   0   6       24.17       22.64      8.46 o 
   8   0   6      269.77      267.78     17.98 o 
   9   0   6     1112.81     1108.68     31.36 o 
  10   0   6      574.40      520.62     25.69 o 
  11   0   6     3104.76     3096.79     60.54 o 
  12   0   6      382.98      381.43     27.64 o 
  13   0   6     1903.14     1967.48     44.18 o 
  14   0   6        3.83       14.56     10.96 o 
  15   0   6        2.51        9.14     13.97 o 
  16   0   6        0.02       -6.61      9.77 o 
  17   0   6       56.04       52.99     12.43 o 
  18   0   6       43.53       41.28     12.51 o 
  19   0   6       15.39       -2.21     22.64 o 
  20   0   6        0.45       26.39     18.15 o 
  21   0   6        4.89       32.41     19.77 o 
  22   0   6      126.43      139.58     37.26 o 
  23   0   6       64.76       27.73     16.23 o 
  24   0   6       17.05        7.69     20.94 o 
  25   0   6       42.74       40.33     18.15 o 
  26   0   6        4.24        5.61     14.54 o 
  27   0   6       62.72       93.44     22.97 o 
 -30   1   6        3.46       35.31     26.82 o 
 -29   1   6        0.76        4.25     21.01 o 
 -28   1   6        6.68        1.34     14.76 o 
 -27   1   6        2.04        8.75      9.29 o 
 -26   1   6        2.54        9.09      9.99 o 
 -25   1   6       14.39       25.84     12.31 o 
 -24   1   6        0.18       -2.56      7.13 o 
 -23   1   6        4.20        2.79      8.16 o 
 -22   1   6        1.90        2.94      5.56 o 
 -21   1   6        0.59       -1.44      6.22 o 
 -20   1   6       74.62       73.32      7.37 o 
 -19   1   6        6.79        7.67      5.53 o 
 -18   1   6        5.62        8.62      3.82 o 
 -17   1   6        7.74        9.07      8.04 o 
 -16   1   6      100.89      109.07     10.20 o 
 -15   1   6        0.02        2.26      6.12 o 
 -14   1   6        9.70        4.68      5.96 o 
 -13   1   6      404.36      377.75     12.07 o 
 -12   1   6       16.95       13.35      5.69 o 
 -11   1   6      193.22      172.38      8.54 o 
 -10   1   6       64.18       74.29     18.99 o 
  -9   1   6        0.12        5.87      7.03 o 
  -8   1   6       40.62       49.32      8.89 o 
  -7   1   6      114.70      133.77      7.60 o 
  -6   1   6        0.00        2.22      2.97 o 
  -5   1   6        0.01        3.46      2.81 o 
  -4   1   6      774.57      887.71     13.72 o 
  -3   1   6       41.78       60.51      7.49 o 
  -2   1   6      235.59      217.75      7.74 o 
  -1   1   6      139.53      171.34      7.64 o 
   0   1   6        2.32        2.71      3.26 o 
   1   1   6      603.63      658.13     17.88 o 
   2   1   6      121.13      129.28     10.18 o 
   3   1   6      853.31      887.81     14.42 o 
   4   1   6        0.05       -2.09      5.25 o 
   5   1   6       46.41       37.94      5.34 o 
   6   1   6       40.73       49.65      4.91 o 
   7   1   6       21.36       23.97      6.12 o 
   8   1   6      286.23      281.96     11.83 o 
   9   1   6       29.79       36.43      8.60 o 
  10   1   6      997.92      975.39     18.88 o 
  11   1   6        0.72        8.74      8.53 o 
  12   1   6      154.61      143.72     14.51 o 
  13   1   6        8.30       14.74      8.22 o 
  14   1   6       18.53       23.56      9.68 o 
  15   1   6       19.74        7.20      7.46 o 
  16   1   6       52.90       44.25      9.78 o 
  17   1   6        5.78       -2.12      7.61 o 
  18   1   6        6.16       12.82     10.98 o 
  19   1   6        3.15        2.31      8.03 o 
  20   1   6       15.38       38.80     13.57 o 
  21   1   6        0.00       23.47     12.97 o 
  22   1   6        1.76       23.24     14.84 o 
  23   1   6        1.08       41.44     14.89 o 
  24   1   6        1.49       29.03     17.96 o 
  25   1   6        0.10       13.68     13.53 o 
  26   1   6        0.18       26.73     19.65 o 
  27   1   6        6.06       12.96     35.75 o 
 -30   2   6        0.01        5.04     19.54 o 
 -29   2   6        2.90       21.72     15.78 o 
 -28   2   6        4.61        7.04     36.42 o 
 -27   2   6       32.08       29.59     19.45 o 
 -26   2   6      106.02      112.12     33.07 o 
 -25   2   6       44.93       33.98      8.00 o 
 -24   2   6       70.50      102.12      7.81 o 
 -23   2   6       22.58       18.76      6.58 o 
 -22   2   6       22.18       35.35      5.56 o 
 -21   2   6        2.83        1.86      3.25 o 
 -20   2   6       31.27       10.68      8.63 o 
 -19   2   6      365.27      431.75     22.46 o 
 -18   2   6       24.04       22.79      8.19 o 
 -17   2   6        7.52       10.31     10.36 o 
 -16   2   6       98.00      116.04     15.08 o 
 -15   2   6      191.50      241.79     16.48 o 
 -14   2   6      111.93       82.75     12.13 o 
 -13   2   6      328.80      394.02     12.20 o 
 -12   2   6        2.52        6.29      5.16 o 
 -11   2   6      429.57      428.84     16.02 o 
 -10   2   6      285.47      316.60     11.00 o 
  -9   2   6      199.45      166.60     10.83 o 
  -8   2   6      318.15      357.05     15.42 o 
  -7   2   6      483.03      418.34     26.59 o 
  -6   2   6       42.86       44.68     10.82 o 
  -5   2   6     1039.40     1023.65     62.01 o 
  -4   2   6      558.56      574.01     17.71 o 
  -3   2   6     1138.42     1161.99     18.01 o 
  -2   2   6        5.31       -2.09      4.38 o 
  -1   2   6       13.27        5.40      4.16 o 
   0   2   6      145.02      156.69      8.78 o 
   1   2   6      346.20      373.30      8.76 o 
   2   2   6      301.04      277.30     11.62 o 
   3   2   6       12.20        4.88      3.84 o 
   4   2   6      186.83      165.84     12.31 o 
   5   2   6        4.27       13.80      6.03 o 
   6   2   6      987.37      950.88     17.99 o 
   7   2   6       12.74       13.48      6.60 o 
   8   2   6       59.66       53.75      6.57 o 
   9   2   6      419.38      458.53     20.02 o 
  10   2   6        1.45       -1.44      7.09 o 
  11   2   6      576.69      532.52     18.54 o 
  12   2   6        7.14        7.58      6.32 o 
  13   2   6      120.94      118.49     12.10 o 
  14   2   6       12.10       15.63      7.65 o 
  15   2   6       20.26        7.66      8.26 o 
  16   2   6       99.83       89.65     12.85 o 
  17   2   6        0.07        0.65      6.82 o 
  18   2   6      113.46      117.08     15.57 o 
  19   2   6        1.54       -1.99     13.74 o 
  20   2   6        0.38       -7.42      9.13 o 
  21   2   6       11.01        5.21      8.39 o 
  22   2   6       14.63       23.19     12.14 o 
  23   2   6        0.59       29.32     12.79 o 
  24   2   6        0.48       25.48     13.82 o 
  25   2   6       41.17       56.60     16.04 o 
  26   2   6        0.05      -11.68     16.32 o 
 -30   3   6        1.76      -10.28     22.12 o 
 -29   3   6        2.85       11.91     24.47 o 
 -28   3   6        3.90       -8.66     11.57 o 
 -27   3   6        8.13       33.01     14.17 o 
 -26   3   6       19.15       25.71     18.44 o 
 -25   3   6       26.39       63.58     27.37 o 
 -24   3   6        1.33       -1.14      4.74 o 
 -23   3   6       58.56       73.08      6.52 o 
 -22   3   6       15.89       17.79      3.62 o 
 -21   3   6       36.78       30.90     19.89 o 
 -20   3   6        0.24        7.26     10.71 o 
 -19   3   6       20.64       24.65     14.97 o 
 -18   3   6       16.80       23.43     14.41 o 
 -17   3   6        9.63       11.84     12.78 o 
 -16   3   6      128.78      143.60     10.14 o 
 -15   3   6      203.18      238.70     13.71 o 
 -14   3   6      157.02      164.51     17.34 o 
 -13   3   6       27.67       22.78     10.31 o 
 -12   3   6       10.16       18.04      9.79 o 
 -11   3   6      330.43      315.99     15.28 o 
 -10   3   6        4.91        1.08      7.74 o 
  -9   3   6        8.08       12.70      9.82 o 
  -8   3   6       43.75       62.98     11.37 o 
  -7   3   6        0.84        0.12      6.17 o 
  -6   3   6       10.69       33.12      4.97 o 
  -5   3   6       35.93       32.86     11.29 o 
  -4   3   6       32.40       42.23      5.87 o 
  -3   3   6       17.55       13.23      5.30 o 
  -2   3   6      213.48      209.80      6.84 o 
  -1   3   6       13.25       25.84      4.56 o 
   0   3   6       13.74        9.06      5.76 o 
   1   3   6      319.96      369.10     11.98 o 
   2   3   6      378.47      386.24     10.26 o 
   3   3   6       46.17       45.77      5.71 o 
   4   3   6      110.60      128.53      7.44 o 
   5   3   6        6.22        2.89      3.92 o 
   6   3   6       32.25       31.19      6.37 o 
   7   3   6        0.40        7.87      7.75 o 
   8   3   6       18.15       15.31      8.92 o 
   9   3   6       54.86       48.18      7.51 o 
  10   3   6       26.95       23.82      7.84 o 
  11   3   6       10.17        9.14      7.14 o 
  12   3   6       24.34       25.80      8.09 o 
  13   3   6      263.30      239.17     14.69 o 
  14   3   6       11.27       17.66      9.66 o 
  15   3   6        1.31        3.60      9.00 o 
  16   3   6       48.65       42.50     10.69 o 
  17   3   6       26.22       18.06      9.62 o 
  18   3   6        2.35        5.37      8.58 o 
  19   3   6        0.01       13.62      8.47 o 
  20   3   6       63.25       72.29     18.49 o 
  21   3   6        7.16       22.44     13.09 o 
  22   3   6        3.38       11.00     12.42 o 
  23   3   6        0.13        9.86     12.35 o 
  24   3   6        3.35       24.80     16.94 o 
  25   3   6        0.19       15.03     13.23 o 
  26   3   6        0.37       63.05     47.71 o 
 -29   4   6       10.75        3.00     21.10 o 
 -28   4   6       18.58       17.91     17.71 o 
 -27   4   6        8.23       43.84     25.03 o 
 -26   4   6        0.61        1.64     10.94 o 
 -25   4   6        0.20      -14.37     14.37 o 
 -24   4   6       34.58       45.03     25.47 o 
 -23   4   6        2.07       -4.14     17.65 o 
 -22   4   6        5.83        7.03      5.33 o 
 -21   4   6        0.00        2.93      8.56 o 
 -20   4   6       96.73       54.23     12.69 o 
 -19   4   6       54.41       26.41     11.65 o 
 -18   4   6       53.31       52.68     16.95 o 
 -17   4   6        9.09       16.54      9.44 o 
 -16   4   6       46.43       53.95     11.47 o 
 -15   4   6       18.48       17.25     15.02 o 
 -14   4   6      516.00      540.56     27.16 o 
 -13   4   6       53.03       47.95     13.19 o 
 -12   4   6       28.83       24.37      9.07 o 
 -11   4   6      356.98      343.93     18.20 o 
 -10   4   6        4.07        7.18      8.33 o 
  -9   4   6      103.61      127.26     20.20 o 
  -8   4   6     1127.75     1094.35     32.66 o 
  -7   4   6      422.49      423.21     11.99 o 
  -6   4   6       33.12       24.37      5.44 o 
  -5   4   6      260.46      221.51      7.81 o 
  -4   4   6     1891.78     2019.82    110.28 o 
  -3   4   6      408.32      365.25     14.92 o 
  -2   4   6        4.22       15.45      8.17 o 
  -1   4   6       74.06       73.76      7.98 o 
   0   4   6      194.00      173.22      7.53 o 
   1   4   6        0.02        5.39      5.37 o 
   2   4   6      524.23      478.85     11.66 o 
   3   4   6      235.64      250.57      8.20 o 
   4   4   6       42.69       28.32      6.15 o 
   5   4   6      325.99      309.60     12.93 o 
   6   4   6      153.11      119.38     23.94 o 
   7   4   6      391.77      358.77     15.42 o 
   8   4   6       34.92       19.12     12.85 o 
   9   4   6        3.73        1.88      7.73 o 
  10   4   6        1.32       11.26      8.06 o 
  11   4   6      227.02      259.86     14.65 o 
  12   4   6       56.88       40.91     11.19 o 
  13   4   6      110.80       82.86      8.06 o 
  14   4   6       63.41       33.81      8.36 o 
  15   4   6        0.02       -1.67      5.83 o 
  16   4   6       28.03       16.96      7.57 o 
  17   4   6       39.23       21.41     13.65 o 
  18   4   6       12.50       15.37      8.98 o 
  19   4   6       12.21        3.98     15.90 o 
  20   4   6      139.47      120.10     24.26 o 
  21   4   6        8.57       57.99     18.80 o 
  22   4   6        1.40       -0.68     34.97 o 
  23   4   6        3.51       15.00     23.32 o 
  24   4   6       14.55       36.63     24.22 o 
  25   4   6        0.01       30.36     31.04 o 
 -28   5   6        7.17      -23.69     23.69 o 
 -27   5   6       11.93       25.67     22.16 o 
 -26   5   6        8.18        5.70     15.45 o 
 -25   5   6        1.36       30.37     25.33 o 
 -24   5   6        1.82        3.26     13.69 o 
 -23   5   6        0.15        3.65     13.21 o 
 -22   5   6        0.14       13.70     11.06 o 
 -21   5   6       29.99       22.98      6.95 o 
 -20   5   6        3.50        2.81      3.70 o 
 -19   5   6       24.54       21.37      5.45 o 
 -18   5   6       44.69       77.15     18.45 o 
 -17   5   6       53.32       38.11     12.57 o 
 -16   5   6        3.46       10.78     10.60 o 
 -15   5   6       64.14       54.41     12.82 o 
 -14   5   6      140.04      161.58     17.65 o 
 -13   5   6      191.03      138.45     14.15 o 
 -12   5   6       19.53       14.47      3.44 o 
 -11   5   6      468.74      474.75     25.82 o 
 -10   5   6      224.77      214.40      8.85 o 
  -9   5   6       34.51       35.41     10.42 o 
  -8   5   6      237.02      260.11     10.06 o 
  -7   5   6      148.31      135.34      7.79 o 
  -6   5   6       45.46       50.84      6.86 o 
  -5   5   6      283.28      278.33     13.58 o 
  -4   5   6        0.94        1.00      4.98 o 
  -3   5   6      412.04      397.33     17.38 o 
  -2   5   6      260.32      255.39     21.64 o 
  -1   5   6     1419.32     1453.29     27.12 o 
   0   5   6      142.55      137.40     10.76 o 
   1   5   6      941.82      917.88     25.42 o 
   2   5   6      513.90      533.07     11.03 o 
   3   5   6       29.89       19.01      9.92 o 
   4   5   6       23.33        7.05      8.84 o 
   5   5   6      161.60      165.36     17.32 o 
   6   5   6       38.04       29.66      9.55 o 
   7   5   6      118.23      130.07     13.90 o 
   8   5   6      404.48      400.41     17.60 o 
   9   5   6        0.56       -7.72      8.50 o 
  10   5   6      119.84      128.65     12.31 o 
  11   5   6        0.18        3.13      9.40 o 
  12   5   6       43.44       24.62     13.73 o 
  13   5   6        1.03        1.59     11.16 o 
  14   5   6      165.67      186.11     30.49 o 
  15   5   6        0.01        3.99      9.64 o 
  16   5   6       93.72       68.24     27.25 o 
  17   5   6       27.91       40.14     14.28 o 
  18   5   6        2.10        2.07     11.85 o 
  19   5   6        2.53        0.61     14.59 o 
  20   5   6        2.31        3.54     10.75 o 
  21   5   6       13.19       20.65     18.74 o 
  22   5   6        3.10        0.09     11.55 o 
  23   5   6       49.69       50.00     20.28 o 
  24   5   6        0.01      -14.80     35.41 o 
 -26   6   6        0.70        4.81     12.64 o 
 -25   6   6        1.93        9.40     14.89 o 
 -24   6   6        1.63       11.81     31.49 o 
 -23   6   6        9.36       21.50     18.17 o 
 -22   6   6        0.99       17.29     14.62 o 
 -21   6   6        2.70        5.03     15.36 o 
 -20   6   6        0.12        9.62     14.86 o 
 -19   6   6       60.88       38.26      9.61 o 
 -18   6   6        3.44        0.90      5.54 o 
 -17   6   6        4.36        7.66      5.76 o 
 -16   6   6       26.08       13.40      5.65 o 
 -15   6   6       15.65        4.56      5.86 o 
 -14   6   6      162.49      128.49     14.95 o 
 -13   6   6       21.04       19.68      6.24 o 
 -12   6   6       20.03       27.49      8.86 o 
 -11   6   6        0.76        4.36      5.39 o 
 -10   6   6       51.95       55.04      8.72 o 
  -9   6   6      366.02      372.37     10.79 o 
  -8   6   6       68.18       83.38      8.07 o 
  -7   6   6       84.95       94.82      9.55 o 
  -6   6   6       17.20       12.23      5.15 o 
  -5   6   6        7.86        0.92      6.64 o 
  -4   6   6      344.46      403.76     19.22 o 
  -3   6   6      506.84      537.36     15.73 o 
  -2   6   6      405.38      418.56     16.75 o 
  -1   6   6        6.60        6.72      6.10 o 
   0   6   6      164.75      161.63     14.11 o 
   1   6   6       63.92       47.87      8.47 o 
   2   6   6      157.43      141.03     10.14 o 
   3   6   6       24.01       24.67     10.57 o 
   4   6   6       53.64       37.46      9.87 o 
   5   6   6      108.68       68.56     15.35 o 
   6   6   6       70.66       47.73     15.41 o 
   7   6   6      350.59      348.33     17.51 o 
   8   6   6        5.96       -7.14      9.74 o 
   9   6   6        0.53        0.88      9.58 o 
  10   6   6       60.39       53.12     11.59 o 
  11   6   6       26.34       39.59     11.84 o 
  12   6   6       10.56        3.79     10.35 o 
  13   6   6       21.44       22.14     12.18 o 
  14   6   6       14.62        0.55     12.06 o 
  15   6   6        1.62        6.99     12.30 o 
  16   6   6       14.42       30.89     13.69 o 
  17   6   6        0.86       21.79     16.46 o 
  18   6   6        6.08       25.34     13.94 o 
  19   6   6        9.83       11.02     15.83 o 
  20   6   6        6.38       11.49     22.51 o 
  21   6   6        0.08       15.00     14.02 o 
  22   6   6        3.86       -4.18     12.54 o 
 -24   7   6        6.94       59.23     27.16 o 
 -23   7   6        3.21      -18.33     18.33 o 
 -22   7   6       23.65       59.57     37.32 o 
 -21   7   6       11.67       39.05     27.32 o 
 -20   7   6        4.70       37.90     23.11 o 
 -19   7   6        1.20       -8.98     15.79 o 
 -18   7   6        9.12        9.49      6.60 o 
 -17   7   6       80.50       52.46      9.01 o 
 -16   7   6       48.55       31.39     12.24 o 
 -15   7   6       92.24       88.76     11.16 o 
 -14   7   6       11.57        5.18      6.09 o 
 -13   7   6       46.23       22.54      7.81 o 
 -12   7   6        9.16        4.13      9.22 o 
 -11   7   6       21.63       28.70     11.07 o 
 -10   7   6      161.25      168.87     15.14 o 
  -9   7   6       11.16        4.03      7.03 o 
  -8   7   6        2.94       -1.42      6.58 o 
  -7   7   6        1.91       -2.32      8.11 o 
  -6   7   6      231.67      259.71     12.28 o 
  -5   7   6      117.83      133.47     18.79 o 
  -4   7   6       51.37       42.75     11.55 o 
  -3   7   6        8.93       28.52      9.38 o 
  -2   7   6      146.50      137.85     23.22 o 
  -1   7   6       13.33       16.42      6.11 o 
   0   7   6        5.87        6.91      5.29 o 
   1   7   6       53.48       73.93     11.20 o 
   2   7   6       66.59       82.19     12.34 o 
   3   7   6      161.18      194.08     14.23 o 
   4   7   6        0.42      -10.28     10.89 o 
   5   7   6       85.67      114.44     14.94 o 
   6   7   6       14.14        5.33     14.87 o 
   7   7   6       48.98       50.23     13.63 o 
   8   7   6      110.27      105.69     21.03 o 
   9   7   6       38.61       19.75     11.69 o 
  10   7   6       86.85       67.64     20.51 o 
  11   7   6        2.35       -6.30      9.68 o 
  12   7   6       14.60       15.18     13.83 o 
  13   7   6        3.09        1.72     11.57 o 
  14   7   6       29.50       18.74     15.03 o 
  15   7   6        0.16       -1.28     16.03 o 
  16   7   6        8.79        1.10     13.55 o 
  17   7   6       23.66       39.13     19.48 o 
  18   7   6        8.31       33.78     17.11 o 
  19   7   6        8.03       11.49     14.72 o 
  20   7   6        0.21       -0.46     18.26 o 
 -22   8   6        3.80       17.49     23.04 o 
 -21   8   6       15.77       40.55     17.91 o 
 -20   8   6        0.11       17.83     17.66 o 
 -19   8   6        0.00        0.10     17.67 o 
 -18   8   6        0.32       13.90     14.70 o 
 -17   8   6        1.21       15.21     14.79 o 
 -16   8   6        0.79        0.26      8.04 o 
 -15   8   6       59.97       38.63     12.85 o 
 -14   8   6       13.57        7.63      9.20 o 
 -13   8   6      163.23      135.38     39.32 o 
 -12   8   6        4.02       -0.95     10.40 o 
 -11   8   6       38.80       30.11      9.73 o 
 -10   8   6       36.30       30.86     13.59 o 
  -9   8   6       18.21       12.24      8.63 o 
  -8   8   6        8.27        2.23      7.46 o 
  -7   8   6       20.87       23.98      8.75 o 
  -6   8   6       89.08       93.06     12.77 o 
  -5   8   6        0.59        1.92      5.78 o 
  -4   8   6       27.36       31.08      9.32 o 
  -3   8   6       13.67        9.97      5.63 o 
  -2   8   6       41.77       27.19      7.72 o 
  -1   8   6      148.76      115.57     12.52 o 
   0   8   6       18.82        7.72     10.67 o 
   1   8   6       63.94       66.63     11.81 o 
   2   8   6       25.53       16.20      9.86 o 
   3   8   6        1.70        2.93      8.84 o 
   4   8   6        6.42       16.94     14.15 o 
   5   8   6        0.03        1.26      9.25 o 
   6   8   6        7.10       10.37     10.93 o 
   7   8   6       18.87       15.89     12.97 o 
   8   8   6       20.40       10.95     11.76 o 
   9   8   6        0.01        8.03     10.74 o 
  10   8   6        0.27        6.69     12.08 o 
  11   8   6        8.77       25.09     18.80 o 
  12   8   6        0.98       -3.51     15.38 o 
  13   8   6        0.75        4.43     11.73 o 
  14   8   6        1.71       -4.60     12.83 o 
  15   8   6        0.03       -0.24     13.06 o 
  16   8   6       12.10       41.13     26.18 o 
  17   8   6       23.46       48.59     20.85 o 
  18   8   6        0.76        9.60     13.71 o 
 -19   9   6        0.04       11.04     19.10 o 
 -18   9   6        7.66       26.04     16.71 o 
 -17   9   6       26.15       24.42     15.66 o 
 -16   9   6       21.33       31.46     24.06 o 
 -15   9   6       15.92       19.08     14.42 o 
 -14   9   6        0.48        0.70      9.64 o 
 -13   9   6        1.17        2.89     10.43 o 
 -12   9   6        8.04       32.60     16.13 o 
 -11   9   6        4.73        3.48     17.25 o 
 -10   9   6       19.28       14.73     11.12 o 
  -9   9   6        0.03        4.36      9.11 o 
  -8   9   6       47.15       41.11     11.13 o 
  -7   9   6        1.25       10.58      7.74 o 
  -6   9   6       17.52       25.41     10.68 o 
  -5   9   6       11.02       11.32      7.38 o 
  -4   9   6        9.78       14.91      7.02 o 
  -3   9   6       41.32       31.96      8.03 o 
  -2   9   6       10.85       19.43     10.99 o 
  -1   9   6      334.51      368.78     19.58 o 
   0   9   6      101.40       90.99     14.63 o 
   1   9   6       53.16       52.60     12.18 o 
   2   9   6       74.59       54.53     24.38 o 
   3   9   6       73.83       91.36     14.58 o 
   4   9   6       13.79       -1.24     10.96 o 
   5   9   6       14.26       43.72     18.05 o 
   6   9   6       22.07       10.21     13.10 o 
   7   9   6        1.10       -8.08     12.79 o 
   8   9   6       14.29       21.34     15.21 o 
   9   9   6       22.51       45.15     16.19 o 
  10   9   6        5.61       20.44     14.21 o 
  11   9   6        0.02       26.62     14.08 o 
  12   9   6       43.50       85.73     20.22 o 
  13   9   6       10.17       23.29     17.41 o 
  14   9   6       40.36       69.29     19.21 o 
  15   9   6       10.38       15.31     15.32 o 
 -15  10   6        2.65       -5.49     16.31 o 
 -14  10   6        9.23       25.74     17.06 o 
 -13  10   6        0.64        5.68     11.99 o 
 -12  10   6        1.41        1.56     14.63 o 
 -11  10   6        1.27       10.49     11.75 o 
 -10  10   6        1.24        9.40     10.52 o 
  -9  10   6        1.30       -5.47      7.48 o 
  -8  10   6        4.77        7.72      8.58 o 
  -7  10   6        0.60       -6.27      9.57 o 
  -6  10   6        0.21       -6.66      8.58 o 
  -5  10   6        0.04        8.27     10.32 o 
  -4  10   6       17.42       27.25     12.03 o 
  -3  10   6        0.60        0.45      7.76 o 
  -2  10   6        0.00       11.94     12.13 o 
  -1  10   6        4.31       12.14     12.28 o 
   0  10   6       17.34       15.51     14.40 o 
   1  10   6        3.97       15.20     11.22 o 
   2  10   6       34.05       29.99     18.22 o 
   3  10   6        0.52        5.55     13.07 o 
   4  10   6        6.30       22.12     14.12 o 
   5  10   6       35.98       40.24     16.96 o 
   6  10   6        5.45       13.79     14.51 o 
   7  10   6        6.30        3.44     14.61 o 
   8  10   6        1.91       10.98     14.54 o 
   9  10   6       20.02       18.67     15.27 o 
  10  10   6        2.32        5.08     16.44 o 
  11  10   6       20.84       21.15     16.89 o 
  -8  11   6        6.15       -2.61     11.56 o 
  -7  11   6        3.93        0.30      9.02 o 
  -6  11   6       11.80       15.84     14.44 o 
  -5  11   6        0.02       26.91     16.68 o 
  -4  11   6       13.05       15.72     18.52 o 
  -3  11   6        8.86       13.23     13.00 o 
  -2  11   6        8.79       18.68     13.89 o 
  -1  11   6       32.71       25.54     16.88 o 
   0  11   6        5.49       20.81     22.59 o 
   1  11   6       23.11       51.63     18.29 o 
   2  11   6        0.02       25.34     15.44 o 
   3  11   6        4.05       18.71     14.50 o 
   4  11   6        2.50        6.16     20.71 o 
 -25   1   7       51.96       23.46     10.28 o 
 -24   1   7       22.57       14.83     11.42 o 
 -23   1   7       29.00       11.88     10.09 o 
 -22   1   7       44.92       27.56     10.15 o 
 -21   1   7       13.41        3.13      7.93 o 
 -20   1   7        0.17       -3.87      7.27 o 
 -19   1   7        7.53        7.65      4.54 o 
 -18   1   7        0.14       -0.67      5.70 o 
 -17   1   7       50.41       48.12     11.40 o 
 -16   1   7      188.20      167.79      9.26 o 
 -15   1   7       92.22       75.78     14.97 o 
 -14   1   7        2.34        3.35      8.04 o 
 -13   1   7       78.38      107.71     12.29 o 
 -12   1   7        3.15        0.13      6.55 o 
 -11   1   7       20.05       14.81      8.49 o 
 -10   1   7      230.98      213.22     12.91 o 
  -9   1   7       13.19        9.96      4.79 o 
  -8   1   7       33.54       35.59      5.24 o 
  -7   1   7        8.14        6.82      5.04 o 
  -6   1   7       96.54       82.90      5.76 o 
  -5   1   7      342.26      364.94      9.99 o 
  -4   1   7      135.21      137.47      6.46 o 
  -3   1   7      342.27      322.87     16.51 o 
  -2   1   7      185.78      178.77      7.35 o 
  -1   1   7      254.82      248.06     13.96 o 
   0   1   7      347.96      334.55     11.21 o 
   1   1   7      430.70      431.30     11.80 o 
   2   1   7        4.45        7.35      4.85 o 
   3   1   7      102.16       93.19      7.66 o 
   4   1   7       30.52       46.00      8.27 o 
   5   1   7      288.67      272.09      9.50 o 
   6   1   7      838.51      847.29     14.55 o 
   7   1   7      233.06      208.31     13.51 o 
   8   1   7      688.70      674.49     16.28 o 
   9   1   7      252.60      256.96     13.77 o 
  10   1   7       36.64       41.83     13.21 o 
  11   1   7      256.54      292.35     17.23 o 
  12   1   7      401.05      403.13     21.06 o 
  13   1   7      672.18      696.47     24.44 o 
  14   1   7        0.22        5.30      7.42 o 
  15   1   7       81.95       86.92     15.39 o 
  16   1   7        0.62       -9.68     11.25 o 
  17   1   7       22.82       28.60      9.96 o 
  18   1   7        8.59       17.55     10.84 o 
  19   1   7       29.76       45.34     15.33 o 
  20   1   7       87.21       82.89     14.99 o 
  21   1   7        4.25        0.79     10.56 o 
  22   1   7       59.63       84.70     14.88 o 
  23   1   7        5.00       22.35     17.63 o 
  24   1   7       14.85       -6.33     22.45 o 
  25   1   7        0.29       -2.16     16.39 o 
 -27   2   7       14.75       27.04     25.25 o 
 -26   2   7        0.18       15.79     11.59 o 
 -25   2   7        1.05       -3.62      9.65 o 
 -24   2   7        3.98        3.18     13.37 o 
 -23   2   7       11.26       -1.75     11.96 o 
 -22   2   7        0.28        0.21      6.34 o 
 -21   2   7        2.75        4.23     10.84 o 
 -20   2   7       36.47       26.32      8.15 o 
 -19   2   7       20.95       15.22      8.11 o 
 -18   2   7        5.19       11.25      6.52 o 
 -17   2   7       51.61       30.90     10.19 o 
 -16   2   7       19.94        6.36      7.78 o 
 -15   2   7       21.37       12.61      9.56 o 
 -14   2   7       12.73        8.71      7.45 o 
 -13   2   7      154.76      125.17      8.99 o 
 -12   2   7       32.94       42.37      7.00 o 
 -11   2   7       19.88       22.30     11.11 o 
 -10   2   7       31.57       15.65     12.05 o 
  -9   2   7        3.54       10.40      6.85 o 
  -8   2   7        0.26       -9.19     11.86 o 
  -7   2   7       30.38       35.26     12.40 o 
  -6   2   7        0.12       -0.62      7.66 o 
  -5   2   7       86.82       85.60     15.64 o 
  -4   2   7      423.75      503.13     12.93 o 
  -3   2   7       23.88       20.12      4.62 o 
  -2   2   7      313.65      319.40      8.72 o 
  -1   2   7      122.16      126.83      8.44 o 
   0   2   7      207.53      216.46     10.48 o 
   1   2   7       94.08      102.46      6.65 o 
   2   2   7      394.83      395.21     10.63 o 
   3   2   7       33.89       42.84      5.36 o 
   4   2   7       59.00       53.84      8.98 o 
   5   2   7      141.23      156.82      9.86 o 
   6   2   7       53.27       33.43     11.79 o 
   7   2   7       69.41       79.21      7.77 o 
   8   2   7       38.65       49.31      9.56 o 
   9   2   7       43.33       38.31      9.95 o 
  10   2   7        4.54        2.05      5.70 o 
  11   2   7       86.08       78.49     12.43 o 
  12   2   7        0.00       -0.50      7.10 o 
  13   2   7       46.96       52.30     10.49 o 
  14   2   7        1.26        5.26      7.06 o 
  15   2   7        0.05        3.68     11.51 o 
  16   2   7        2.44        6.03      8.95 o 
  17   2   7        6.70       21.00     11.05 o 
  18   2   7       25.91       19.92     11.28 o 
  19   2   7        0.25       -8.87      8.87 o 
  20   2   7        4.51        0.21      9.27 o 
  21   2   7       41.16       66.94     18.56 o 
  22   2   7       15.60       56.84     16.05 o 
  23   2   7       18.63       70.04     27.74 o 
  24   2   7        6.43       -6.81     16.12 o 
 -27   3   7        0.05       -9.19     12.15 o 
 -26   3   7       16.21       17.79     20.26 o 
 -25   3   7       17.51        5.66     12.48 o 
 -24   3   7       13.86       25.96     22.23 o 
 -23   3   7        1.79       12.02     10.92 o 
 -22   3   7        6.79       -2.08     11.51 o 
 -21   3   7        0.01       22.97     13.07 o 
 -20   3   7        4.83        2.96      7.93 o 
 -19   3   7       57.85       42.83     10.47 o 
 -18   3   7        2.05       18.40     11.33 o 
 -17   3   7        9.82        3.21      7.44 o 
 -16   3   7       79.49       66.43     13.52 o 
 -15   3   7      304.31      341.41     14.12 o 
 -14   3   7       67.41       43.08     11.55 o 
 -13   3   7      850.25      814.73     27.86 o 
 -12   3   7      427.73      386.67     18.81 o 
 -11   3   7        2.03        2.72      8.64 o 
 -10   3   7      107.32      120.23     10.27 o 
  -9   3   7      258.82      247.66     20.69 o 
  -8   3   7      308.11      307.96     26.42 o 
  -7   3   7       11.97       26.36     13.00 o 
  -6   3   7        5.37        1.52      2.76 o 
  -5   3   7      595.39      536.64      9.83 o 
  -4   3   7       72.76       71.02      6.05 o 
  -3   3   7      250.47      276.65     13.72 o 
  -2   3   7      252.08      255.65     11.73 o 
  -1   3   7      162.27      169.09      7.64 o 
   0   3   7       98.62       93.20      7.66 o 
   1   3   7      498.76      506.18     13.01 o 
   2   3   7      198.93      197.92      8.17 o 
   3   3   7       32.14       34.20      7.43 o 
   4   3   7      124.67      128.09      7.72 o 
   5   3   7        0.77       -4.64      4.64 o 
   6   3   7       80.63       75.78      8.79 o 
   7   3   7       96.24      108.81     10.61 o 
   8   3   7       16.89       13.02     10.21 o 
   9   3   7        6.76        1.51      8.61 o 
  10   3   7        8.57        6.29      9.43 o 
  11   3   7       22.64        9.54      8.84 o 
  12   3   7       73.83       55.60     10.21 o 
  13   3   7      348.33      328.83     16.45 o 
  14   3   7       51.53       38.04     10.68 o 
  15   3   7       91.90       72.14     12.03 o 
  16   3   7        8.08        9.02     10.89 o 
  17   3   7        3.50        4.07      8.83 o 
  18   3   7        2.31       19.43     10.84 o 
  19   3   7       63.57       72.49     20.61 o 
  20   3   7       10.24        6.98     17.43 o 
  21   3   7       17.71       53.44     15.78 o 
  22   3   7        4.09       28.19     23.68 o 
  23   3   7        0.78       36.76     21.41 o 
  24   3   7       10.10        5.70     31.61 o 
 -27   4   7        3.94       17.50     18.28 o 
 -26   4   7        2.11       19.68     14.58 o 
 -25   4   7        3.85        5.39     15.66 o 
 -24   4   7       11.20       -4.71     10.14 o 
 -23   4   7       10.73       16.35     12.30 o 
 -22   4   7        0.01        4.52     15.56 o 
 -21   4   7       10.53       17.37     12.88 o 
 -20   4   7        1.97       22.78     10.71 o 
 -19   4   7        8.45       10.88     12.90 o 
 -18   4   7        0.05       -0.38      8.85 o 
 -17   4   7       59.99       47.08     11.39 o 
 -16   4   7       20.35       19.43     11.77 o 
 -15   4   7      224.34      222.87     18.73 o 
 -14   4   7        0.01        1.89      8.21 o 
 -13   4   7      119.59      133.66     13.72 o 
 -12   4   7      154.98      160.17     12.36 o 
 -11   4   7       32.98       52.09     13.00 o 
 -10   4   7      126.84      117.65     18.15 o 
  -9   4   7        0.14       -0.85      9.39 o 
  -8   4   7      243.35      299.31     15.20 o 
  -7   4   7      335.72      388.48      8.03 o 
  -6   4   7       38.82       27.69      4.99 o 
  -5   4   7      125.71      135.95      9.39 o 
  -4   4   7       38.39       41.69      6.84 o 
  -3   4   7      200.02      215.06      8.08 o 
  -2   4   7       16.28       11.21      4.71 o 
  -1   4   7        6.35        9.79      5.83 o 
   0   4   7       97.86       84.22      9.16 o 
   1   4   7       76.41       63.11     11.94 o 
   2   4   7        8.43        5.92      5.32 o 
   3   4   7       32.59       22.88      6.74 o 
   4   4   7        8.16        3.32      5.18 o 
   5   4   7        3.33        5.98      6.94 o 
   6   4   7        0.25        8.72      7.17 o 
   7   4   7       10.18        1.43      6.87 o 
   8   4   7       42.62       27.69     10.41 o 
   9   4   7       77.79       69.86     13.57 o 
  10   4   7        9.70        4.34      8.61 o 
  11   4   7        0.26        1.65      8.46 o 
  12   4   7        9.53        3.60      8.92 o 
  13   4   7       19.31       15.64     10.25 o 
  14   4   7        0.13        3.92     13.32 o 
  15   4   7       57.76       48.84     16.83 o 
  16   4   7       16.28       20.01     20.32 o 
  17   4   7       26.09       27.15     12.37 o 
  18   4   7       28.12       36.45     16.30 o 
  19   4   7        0.76       31.12     14.52 o 
  20   4   7        6.92       34.18     16.58 o 
  21   4   7       10.35       -4.48     16.39 o 
  22   4   7        0.78       37.89     21.70 o 
  23   4   7       27.91       76.65     22.66 o 
 -26   5   7        0.11        7.27     12.16 o 
 -25   5   7        0.17       18.40     14.87 o 
 -24   5   7       19.41       11.72     14.44 o 
 -23   5   7        1.04       -0.79     14.88 o 
 -22   5   7        0.23        5.48     17.67 o 
 -21   5   7        2.77       17.03     14.58 o 
 -20   5   7        1.52        5.56     10.34 o 
 -19   5   7       95.60       83.41     16.34 o 
 -18   5   7        4.09        3.63     10.32 o 
 -17   5   7       10.30        9.79     11.12 o 
 -16   5   7       37.33       22.00     12.75 o 
 -15   5   7        0.08        3.57      9.55 o 
 -14   5   7        4.42       -1.14      8.32 o 
 -13   5   7      125.09      122.87     19.85 o 
 -12   5   7       58.63       64.01     10.52 o 
 -11   5   7       95.75       72.50     15.21 o 
 -10   5   7        8.14        3.35     13.32 o 
  -9   5   7      167.22      197.85     16.29 o 
  -8   5   7      140.82      128.19      5.88 o 
  -7   5   7      106.33      110.80     11.15 o 
  -6   5   7      119.92      133.35      8.82 o 
  -5   5   7      279.33      231.03      9.70 o 
  -4   5   7        0.00        4.57      4.78 o 
  -3   5   7      562.65      566.64     14.98 o 
  -2   5   7        4.53        2.63      5.02 o 
  -1   5   7       35.90       38.55      5.51 o 
   0   5   7      203.83      202.51      9.94 o 
   1   5   7      106.10       99.02     12.39 o 
   2   5   7       64.09       34.53      6.80 o 
   3   5   7        0.77        0.72      4.97 o 
   4   5   7        0.11       -0.75      6.84 o 
   5   5   7       31.81       25.18      8.88 o 
   6   5   7       85.96       77.46     13.11 o 
   7   5   7        8.24        6.28      8.26 o 
   8   5   7        1.42       -2.01      8.43 o 
   9   5   7      106.03       81.34     11.06 o 
  10   5   7       52.86       34.71     11.82 o 
  11   5   7        2.05       -2.45     11.74 o 
  12   5   7        9.00        2.77     11.00 o 
  13   5   7      130.47      122.42     14.71 o 
  14   5   7        1.17       -6.92     11.45 o 
  15   5   7      125.64      110.95     34.13 o 
  16   5   7        0.35       -7.34     13.05 o 
  17   5   7        0.02       -3.74     11.82 o 
  18   5   7        6.70        2.09     10.90 o 
  19   5   7       10.18       -2.35     11.84 o 
  20   5   7        5.14       -1.81     13.11 o 
  21   5   7       23.39       45.37     15.28 o 
  22   5   7        0.13        4.50     22.34 o 
 -25   6   7        0.41       -5.83     18.42 o 
 -24   6   7        1.74        4.70     14.60 o 
 -23   6   7        3.72       -3.79     17.70 o 
 -22   6   7        0.21        1.26     11.45 o 
 -21   6   7        4.87       -5.77     13.41 o 
 -20   6   7        4.71        8.30     14.68 o 
 -19   6   7        0.50       -0.87     13.42 o 
 -18   6   7        0.13        4.02     11.18 o 
 -17   6   7        0.70        2.83     10.17 o 
 -16   6   7       43.55       36.18     19.53 o 
 -15   6   7        0.08        2.43      9.27 o 
 -14   6   7        1.09        2.79      8.96 o 
 -13   6   7       91.35       79.18     20.74 o 
 -12   6   7        2.50        1.22      8.95 o 
 -11   6   7       32.72       32.54      7.00 o 
 -10   6   7      195.87      195.97     11.86 o 
  -9   6   7       17.39        9.81      6.70 o 
  -8   6   7      148.05      136.54      9.21 o 
  -7   6   7      213.00      231.88     15.68 o 
  -6   6   7      204.46      194.95     11.51 o 
  -5   6   7       59.56       76.96      9.06 o 
  -4   6   7       31.27       62.78     12.22 o 
  -3   6   7      134.70      130.25     22.80 o 
  -2   6   7        5.27        1.23      6.92 o 
  -1   6   7       68.03       58.23     16.52 o 
   0   6   7      124.99      131.62     26.64 o 
   1   6   7       27.99       24.85      8.61 o 
   2   6   7        2.58        4.58      7.94 o 
   3   6   7      469.11      529.28     16.39 o 
   4   6   7        8.37       12.61     10.49 o 
   5   6   7       24.16       19.19     10.09 o 
   6   6   7       32.99       35.06     11.12 o 
   7   6   7        9.37        9.07     10.44 o 
   8   6   7       36.85       25.52     11.29 o 
   9   6   7      178.28      164.31     19.08 o 
  10   6   7        7.99        1.01     10.60 o 
  11   6   7        0.01       19.65     10.96 o 
  12   6   7       11.11       13.86     14.10 o 
  13   6   7        1.01       16.40     20.50 o 
  14   6   7       46.38       53.78     20.01 o 
  15   6   7        3.68       23.32     15.22 o 
  16   6   7       57.89       46.87     22.32 o 
  17   6   7       65.30       46.40     16.65 o 
  18   6   7       36.92       33.80     22.66 o 
  19   6   7        3.07       42.23     32.94 o 
  20   6   7        0.02       10.36     17.44 o 
 -23   7   7        0.39       20.02     14.52 o 
 -22   7   7        1.24       26.74     24.31 o 
 -21   7   7        8.14        5.18     16.49 o 
 -20   7   7        1.50      -22.58     22.71 o 
 -19   7   7       31.07       29.16     13.36 o 
 -18   7   7        0.87        2.04     11.76 o 
 -17   7   7        3.07       19.76     14.38 o 
 -16   7   7        3.69        5.13     14.52 o 
 -15   7   7       12.08        9.69     12.53 o 
 -14   7   7       35.70       20.39      5.58 o 
 -13   7   7        1.47        1.90      4.33 o 
 -12   7   7       63.83       46.58     11.57 o 
 -11   7   7       47.78       34.70      9.39 o 
 -10   7   7        0.48        2.69      5.97 o 
  -9   7   7      186.63      198.27      9.33 o 
  -8   7   7       35.50       28.60      7.96 o 
  -7   7   7       49.40       44.67      9.20 o 
  -6   7   7        0.19       -0.82      7.52 o 
  -5   7   7      135.04      110.64     13.59 o 
  -4   7   7        4.76        8.98      8.61 o 
  -3   7   7       44.95       34.98      6.47 o 
  -2   7   7        1.42        6.62      7.45 o 
  -1   7   7      191.34      150.78     34.87 o 
   0   7   7       48.37       39.77     10.98 o 
   1   7   7       51.59       26.57     11.25 o 
   2   7   7      194.86      173.04     28.75 o 
   3   7   7        0.19        1.65     10.78 o 
   4   7   7        8.58       14.54      9.26 o 
   5   7   7        4.90       12.22     13.17 o 
   6   7   7       15.70        7.09     14.81 o 
   7   7   7        9.45       22.09     10.77 o 
   8   7   7       31.40       31.58     11.11 o 
   9   7   7       30.66       17.58     13.41 o 
  10   7   7        0.40       19.84     14.66 o 
  11   7   7       28.98       31.38     12.24 o 
  12   7   7        3.57       12.27     11.01 o 
  13   7   7        1.86      -12.87     12.87 o 
  14   7   7        0.67       14.97     16.26 o 
  15   7   7       11.81       29.12     17.79 o 
  16   7   7        3.25       26.92     25.80 o 
  17   7   7        1.14       -4.85     13.31 o 
  18   7   7        4.06        9.83     18.21 o 
 -20   8   7        5.25       26.49     18.88 o 
 -19   8   7        3.24      -15.64     15.64 o 
 -18   8   7        2.30       14.72     15.66 o 
 -17   8   7        0.36        1.00     16.69 o 
 -16   8   7        5.52       15.65     14.53 o 
 -15   8   7        2.47       11.46     14.04 o 
 -14   8   7        6.10       -2.81     12.87 o 
 -13   8   7       44.91       25.41     18.32 o 
 -12   8   7        4.83        1.34      9.70 o 
 -11   8   7       20.44       13.62     10.74 o 
 -10   8   7       23.30       13.06      8.58 o 
  -9   8   7        1.06        4.81      8.58 o 
  -8   8   7       11.41        6.93      8.27 o 
  -7   8   7        0.04        0.97      9.20 o 
  -6   8   7        7.74        0.80      8.40 o 
  -5   8   7      131.30      156.38     27.90 o 
  -4   8   7       18.88       20.04      8.88 o 
  -3   8   7       13.28       17.55      6.21 o 
  -2   8   7       62.55       55.38      6.02 o 
  -1   8   7       18.64       36.37     13.63 o 
   0   8   7       18.93       21.77     12.65 o 
   1   8   7       17.94       11.17      9.34 o 
   2   8   7        2.45       -7.00     10.85 o 
   3   8   7       54.04       44.04     15.02 o 
   4   8   7       86.78       39.96     13.46 o 
   5   8   7       47.31       50.97     20.74 o 
   6   8   7        0.02        9.62     19.18 o 
   7   8   7        4.46       36.18     14.00 o 
   8   8   7        5.16       24.56     12.17 o 
   9   8   7       47.86       74.98     14.36 o 
  10   8   7        0.01       16.62     15.47 o 
  11   8   7       12.36        8.29     13.37 o 
  12   8   7       20.89       33.50     15.00 o 
  13   8   7        0.05        9.97     12.14 o 
  14   8   7       46.04       64.46     18.31 o 
  15   8   7        1.65       36.74     21.63 o 
  16   8   7        3.30       53.20     34.71 o 
 -17   9   7        1.85        8.61     15.57 o 
 -16   9   7        6.41       31.03     36.34 o 
 -15   9   7        0.27       -4.89     17.76 o 
 -14   9   7        0.01       24.38     16.89 o 
 -13   9   7        4.65        0.07     11.97 o 
 -12   9   7       31.62       41.95     24.58 o 
 -11   9   7        2.59       -9.09     14.19 o 
 -10   9   7        5.03        3.95     11.70 o 
  -9   9   7        0.48       -7.62      7.80 o 
  -8   9   7       26.25       25.81      9.68 o 
  -7   9   7       11.09        0.36      7.43 o 
  -6   9   7        4.60       13.29     11.32 o 
  -5   9   7        2.72        6.72     10.69 o 
  -4   9   7       11.10       11.67      9.02 o 
  -3   9   7       17.74       11.45      8.99 o 
  -2   9   7       12.09        7.60     12.73 o 
  -1   9   7        0.15      -10.39     10.39 o 
   0   9   7       38.30       52.99     14.34 o 
   1   9   7        3.35        1.47      9.33 o 
   2   9   7        3.69       -5.84     12.66 o 
   3   9   7        4.48       17.20     11.13 o 
   4   9   7        3.05       10.14     15.93 o 
   5   9   7        0.41        2.33     13.16 o 
   6   9   7        3.28       -1.50     11.53 o 
   7   9   7        5.53        2.54     13.67 o 
   8   9   7        0.06      -11.88     11.88 o 
   9   9   7        0.06       13.54     14.22 o 
  10   9   7       20.24       51.65     21.27 o 
  11   9   7        1.46        1.01     13.85 o 
  12   9   7       32.73       53.90     16.80 o 
 -12  10   7        4.10        4.50     23.72 o 
 -11  10   7        1.79       11.35     20.41 o 
 -10  10   7        1.00       13.54     15.10 o 
  -9  10   7        1.71       -4.62     13.61 o 
  -8  10   7        8.09       13.92     14.04 o 
  -7  10   7       44.51       43.83     13.08 o 
  -6  10   7       30.31       41.16     11.54 o 
  -5  10   7       59.18       43.45     13.82 o 
  -4  10   7        8.76       16.78     17.44 o 
  -3  10   7        0.36        3.22      9.71 o 
  -2  10   7        2.94       16.65     14.13 o 
  -1  10   7        5.51        3.03      9.25 o 
   0  10   7       17.83       24.55     16.38 o 
   1  10   7       39.64       57.13     17.51 o 
   2  10   7        6.64       22.64     18.26 o 
   3  10   7       35.84       35.29     16.48 o 
   4  10   7        7.28       16.87     16.07 o 
   5  10   7       15.31       18.15     17.61 o 
   6  10   7        0.55       20.18     18.06 o 
   7  10   7       26.58       28.66     16.66 o 
 -13   0   8       11.72       -2.91     16.31 o 
 -12   0   8        0.37       -0.89     15.20 o 
 -11   0   8      171.40      154.64     41.12 o 
 -10   0   8       87.97       81.34     21.68 o 
  -9   0   8        2.14       -0.46      2.78 o 
  -8   0   8        2.83       -2.07      4.04 o 
  -7   0   8      100.90      106.05      8.25 o 
  -6   0   8        5.47        2.62      4.41 o 
  -5   0   8      417.80      454.28     14.29 o 
  -4   0   8        0.05        1.15      4.40 o 
  -3   0   8        4.92        7.75      8.09 o 
  -2   0   8      172.64      203.73     10.99 o 
  -1   0   8       61.50       79.46      9.77 o 
   0   0   8      387.24      401.48     21.79 o 
   1   0   8     1221.19     1313.32     34.99 o 
   2   0   8      685.84      637.58     32.96 o 
   3   0   8       90.96       77.96     22.09 o 
   4   0   8     1375.52     1463.93     39.12 o 
   5   0   8      115.32       80.73     17.00 o 
   6   0   8      439.90      463.24     19.17 o 
   7   0   8       45.32       14.23     14.82 o 
   8   0   8      874.53      904.24     32.75 o 
   9   0   8       41.35       51.68     18.46 o 
  10   0   8      416.70      449.07     23.48 o 
  11   0   8       32.08       22.58     12.79 o 
  12   0   8       41.37       23.70     18.64 o 
  13   0   8        0.05       -3.34     10.87 o 
  14   0   8       90.96       73.45     20.93 o 
  15   0   8       44.22       57.08     19.57 o 
  16   0   8       33.42       26.13     14.05 o 
  17   0   8       53.32       69.25     17.72 o 
  18   0   8        1.06       31.91     33.70 o 
  19   0   8       16.92       14.06     19.36 o 
  20   0   8       18.98       -3.74     39.23 o 
  21   0   8        6.46       33.56     31.70 o 
  22   0   8        0.01        8.29     15.59 o 
  23   0   8        1.84       48.34     24.80 o 
 -21   1   8        0.03        0.00      5.14 o 
 -20   1   8        0.34        4.92      6.93 o 
 -19   1   8        0.12       -0.45      8.04 o 
 -18   1   8       11.85        9.83      6.93 o 
 -17   1   8        1.06        0.89      5.81 o 
 -16   1   8        1.52        4.79      4.08 o 
 -15   1   8        8.43        9.35      4.53 o 
 -14   1   8       23.11       15.55      5.76 o 
 -13   1   8       18.13        7.05      5.97 o 
 -12   1   8        3.67        4.57      5.98 o 
 -11   1   8        0.06        1.88      5.01 o 
 -10   1   8        6.64       12.49      6.16 o 
  -9   1   8        2.46        3.85      6.05 o 
  -8   1   8       32.96       29.25      7.51 o 
  -7   1   8       19.53       13.94      2.53 o 
  -6   1   8       53.60       53.17      4.52 o 
  -5   1   8       83.74       82.12      5.90 o 
  -4   1   8       83.77      122.12     10.29 o 
  -3   1   8       65.38       67.69      4.82 o 
  -2   1   8        0.22       -1.19      6.07 o 
  -1   1   8       50.21       36.26      9.43 o 
   0   1   8       17.25       17.83      7.46 o 
   1   1   8      140.79      140.16      9.31 o 
   2   1   8      103.27      135.96     10.60 o 
   3   1   8        2.36        2.75      8.17 o 
   4   1   8       79.95       61.15     14.50 o 
   5   1   8       72.80       99.77      8.94 o 
   6   1   8      165.65      185.27      8.75 o 
   7   1   8       10.35        7.77      7.68 o 
   8   1   8      213.35      206.10     14.85 o 
   9   1   8       14.13       19.35     10.66 o 
  10   1   8        0.01        4.05      8.29 o 
  11   1   8       21.42       13.33      9.36 o 
  12   1   8        0.04       -0.04      9.14 o 
  13   1   8       39.15       42.54     12.01 o 
  14   1   8        6.41       11.29     13.21 o 
  15   1   8        9.28       13.99      8.78 o 
  16   1   8       14.95       24.83     10.24 o 
  17   1   8        5.07       12.50     14.83 o 
  18   1   8        2.92       13.38     15.61 o 
  19   1   8        0.70        6.07     13.57 o 
  20   1   8        3.68       -0.05      9.50 o 
  21   1   8        1.07       18.41     13.70 o 
  22   1   8        4.00       25.83     14.58 o 
  23   1   8        1.53       71.96     42.46 o 
 -22   2   8        8.19        4.25     11.62 o 
 -21   2   8       21.98        4.74      7.35 o 
 -20   2   8       19.89       16.38      9.04 o 
 -19   2   8        0.13        2.42     10.44 o 
 -18   2   8      123.13      102.04     13.40 o 
 -17   2   8       40.76       34.91      9.30 o 
 -16   2   8       10.36        7.82     12.37 o 
 -15   2   8      102.86      120.34     16.09 o 
 -14   2   8       49.21       38.77      8.55 o 
 -13   2   8       13.19       22.78     13.10 o 
 -12   2   8      112.54       88.45     14.34 o 
 -11   2   8       19.51       24.20     11.66 o 
 -10   2   8      100.37       86.95     10.39 o 
  -9   2   8        7.17        2.33      6.85 o 
  -8   2   8       39.56       42.61      8.02 o 
  -7   2   8        1.19        3.34      7.39 o 
  -6   2   8       79.80       85.87      4.29 o 
  -5   2   8       46.23       57.36      4.47 o 
  -4   2   8      293.13      311.77     11.30 o 
  -3   2   8       27.78       35.52      7.66 o 
  -2   2   8        8.70        2.09      6.01 o 
  -1   2   8      221.54      214.63     11.59 o 
   0   2   8      108.91      123.44      7.27 o 
   1   2   8      636.71      698.97     14.21 o 
   2   2   8        0.54       -3.46      6.86 o 
   3   2   8      176.42      178.17     11.32 o 
   4   2   8      618.60      661.68     16.16 o 
   5   2   8      115.50      129.34     11.41 o 
   6   2   8      124.27       99.05      8.86 o 
   7   2   8       83.37       61.14     12.01 o 
   8   2   8      235.90      215.37     24.53 o 
   9   2   8      114.69      114.88     11.12 o 
  10   2   8       96.66      116.19     15.66 o 
  11   2   8       57.37       50.53      9.02 o 
  12   2   8        6.01        8.53     10.48 o 
  13   2   8        5.61        1.66      7.82 o 
  14   2   8        7.02       15.07     11.63 o 
  15   2   8       82.30       90.13     14.51 o 
  16   2   8       22.51       30.38     11.06 o 
  17   2   8       13.75       44.95     16.85 o 
  18   2   8        8.85       18.56     12.51 o 
  19   2   8       21.45       34.06     12.28 o 
  20   2   8        3.08       20.85     19.39 o 
  21   2   8       20.22       39.01     16.81 o 
  22   2   8       10.68       20.35     16.89 o 
 -27   3   8        1.12      -12.29     31.73 o 
 -26   3   8        0.84       29.50     33.74 o 
 -25   3   8        5.48       29.50     32.85 o 
 -24   3   8        0.78        9.02     21.23 o 
 -23   3   8        2.35       11.10     10.29 o 
 -22   3   8        0.02      -11.00     12.16 o 
 -21   3   8        1.34        9.46      8.07 o 
 -20   3   8       32.47       23.82     12.68 o 
 -19   3   8       61.59       60.90     10.61 o 
 -18   3   8       48.32       58.78     17.28 o 
 -17   3   8        3.40       13.42     10.48 o 
 -16   3   8        2.95       15.02      7.75 o 
 -15   3   8        1.08       26.24     10.88 o 
 -14   3   8        6.82        4.01      6.62 o 
 -13   3   8       39.23       49.50     32.63 o 
 -12   3   8       93.75      124.87     21.04 o 
 -11   3   8        0.29       -6.00     11.90 o 
 -10   3   8        8.07       -3.94     11.73 o 
  -9   3   8      146.22      155.76     22.19 o 
  -8   3   8        5.49        4.41     12.15 o 
  -7   3   8        0.06       -5.59      9.26 o 
  -6   3   8       80.01       87.10     11.85 o 
  -5   3   8       40.05       28.69      7.22 o 
  -4   3   8      289.77      325.39     10.19 o 
  -3   3   8      711.02      740.42     16.54 o 
  -2   3   8       39.95       52.38      9.22 o 
  -1   3   8        8.00        5.15      6.22 o 
   0   3   8        0.74       -2.05      6.68 o 
   1   3   8       20.61       18.61      7.16 o 
   2   3   8       63.48       57.85      7.40 o 
   3   3   8       29.13       24.32      8.82 o 
   4   3   8       29.25       39.76      6.63 o 
   5   3   8       81.01      100.86      7.58 o 
   6   3   8       45.30       57.89     10.02 o 
   7   3   8       17.99       13.27      7.63 o 
   8   3   8       32.11       34.11      9.54 o 
   9   3   8        4.37        3.59      7.86 o 
  10   3   8       52.86       60.22     14.21 o 
  11   3   8        0.03        8.73     12.80 o 
  12   3   8        3.36        5.88     12.73 o 
  13   3   8      119.59       90.98     13.74 o 
  14   3   8       22.09       21.38     11.88 o 
  15   3   8       28.32       47.71     12.79 o 
  16   3   8       79.38      103.07     23.86 o 
  17   3   8        1.04       39.80     22.93 o 
  18   3   8       26.76       29.01     12.13 o 
  19   3   8        0.00       23.06     21.17 o 
  20   3   8        0.52       22.85     15.08 o 
  21   3   8        8.81      -10.73     16.23 o 
 -26   4   8        0.19       -5.14     51.17 o 
 -25   4   8        0.68       17.68     19.65 o 
 -24   4   8        2.16        9.29      9.96 o 
 -23   4   8        1.52       24.64     11.59 o 
 -22   4   8        8.19       10.74     14.33 o 
 -21   4   8        7.86       13.89     13.97 o 
 -20   4   8       49.01       55.56     12.27 o 
 -19   4   8        1.03        9.88     13.78 o 
 -18   4   8       15.52       33.18     13.61 o 
 -17   4   8        4.26        1.27      7.20 o 
 -16   4   8       40.12       26.98     12.92 o 
 -15   4   8       20.32       29.32      9.95 o 
 -14   4   8       31.29       27.60     12.46 o 
 -13   4   8       52.81       49.36     10.76 o 
 -12   4   8       11.95        6.73      9.95 o 
 -11   4   8       56.47       56.99     12.99 o 
 -10   4   8      240.59      206.91     25.81 o 
  -9   4   8       74.11       28.60     19.73 o 
  -8   4   8        0.35       -1.44     14.41 o 
  -7   4   8        1.27        2.43     11.17 o 
  -6   4   8      106.69      108.59     12.38 o 
  -5   4   8        6.20       14.97      6.77 o 
  -4   4   8       95.01       95.92      9.42 o 
  -3   4   8      120.56      127.71      9.67 o 
  -2   4   8       46.73       43.94      7.62 o 
  -1   4   8      255.49      256.06     11.68 o 
   0   4   8       53.56       37.65      9.20 o 
   1   4   8        5.82        4.34      6.85 o 
   2   4   8        2.09        4.23      4.68 o 
   3   4   8        2.15        6.01      5.65 o 
   4   4   8       25.58       36.63      7.37 o 
   5   4   8        3.25       -0.96      6.32 o 
   6   4   8       43.56       51.76      8.87 o 
   7   4   8       93.21       78.46     12.05 o 
   8   4   8      130.24      127.92     13.59 o 
   9   4   8       26.95        8.13      9.63 o 
  10   4   8       26.98       32.28     10.89 o 
  11   4   8        0.26       13.76     13.41 o 
  12   4   8       26.17       35.00     12.64 o 
  13   4   8        0.34       20.04     11.77 o 
  14   4   8       14.97       37.19     18.94 o 
  15   4   8       40.58       36.22     16.11 o 
  16   4   8        3.58       11.28     18.71 o 
  17   4   8        0.34       23.93     14.36 o 
  18   4   8        5.86       34.99     15.45 o 
  19   4   8        8.75       13.47     15.55 o 
  20   4   8        1.22       12.00     16.77 o 
  21   4   8       46.21       82.90     42.01 o 
 -24   5   8        3.89       14.98     11.71 o 
 -23   5   8        7.62       13.84     13.03 o 
 -22   5   8        2.76       26.02     17.42 o 
 -21   5   8        7.46       19.51     16.13 o 
 -20   5   8        7.51       10.33     17.11 o 
 -19   5   8       37.28       50.91     14.02 o 
 -18   5   8       10.52       19.78     13.28 o 
 -17   5   8       72.51      109.15     15.25 o 
 -16   5   8        5.75       13.89     10.13 o 
 -15   5   8       16.83       38.22     13.56 o 
 -14   5   8        3.39       -0.75      9.38 o 
 -13   5   8      100.24       65.11     12.39 o 
 -12   5   8        9.60       21.29     11.32 o 
 -11   5   8        2.95       -0.90     12.11 o 
 -10   5   8       16.26       26.44     17.94 o 
  -9   5   8        2.08        4.90     15.69 o 
  -8   5   8      133.60      160.65     20.91 o 
  -7   5   8        0.55        3.69      3.95 o 
  -6   5   8      134.86      132.34      7.74 o 
  -5   5   8       43.61       21.68      5.81 o 
  -4   5   8      544.72      554.79     17.30 o 
  -3   5   8        2.89       -5.71      7.07 o 
  -2   5   8       69.38       75.21      9.62 o 
  -1   5   8       47.84       43.49     10.83 o 
   0   5   8       24.33       21.16      6.37 o 
   1   5   8       16.83       14.76      6.50 o 
   2   5   8       12.74       15.14      5.62 o 
   3   5   8      138.14      148.86      6.22 o 
   4   5   8       26.64       30.18      8.67 o 
   5   5   8        2.27       -0.02      6.69 o 
   6   5   8        6.10       -5.04      8.90 o 
   7   5   8        0.05        0.16      8.38 o 
   8   5   8       49.64       34.14     10.48 o 
   9   5   8       45.42       29.20     11.99 o 
  10   5   8        0.37        4.42     12.26 o 
  11   5   8       81.15       74.42     22.66 o 
  12   5   8       42.81       15.20     15.72 o 
  13   5   8       16.28       29.49     13.47 o 
  14   5   8        0.86       20.51     12.12 o 
  15   5   8        4.66       21.40     12.43 o 
  16   5   8        5.37       48.71     16.80 o 
  17   5   8        0.98       -2.12     13.03 o 
  18   5   8       42.04       61.65     16.79 o 
  19   5   8       12.12       43.17     21.15 o 
 -23   6   8        3.11       30.57     19.94 o 
 -22   6   8        5.99       27.91     16.65 o 
 -21   6   8        1.89       14.54     19.44 o 
 -20   6   8       31.43       25.35     13.94 o 
 -19   6   8        5.43        5.40     11.23 o 
 -18   6   8       31.67       55.55     21.88 o 
 -17   6   8       10.34       28.38     13.94 o 
 -16   6   8        1.95        2.25     10.35 o 
 -15   6   8       30.05       25.83     16.16 o 
 -14   6   8        0.48        0.85     11.91 o 
 -13   6   8        7.43        4.58     10.88 o 
 -12   6   8        1.16       -4.37     11.66 o 
 -11   6   8        4.41        0.08     11.97 o 
 -10   6   8       21.64       16.46     11.59 o 
  -9   6   8       54.26       35.88      8.61 o 
  -8   6   8      245.85      253.37     20.09 o 
  -7   6   8        4.82        3.18      6.54 o 
  -6   6   8      415.06      401.24     16.40 o 
  -5   6   8       10.43        9.98      6.55 o 
  -4   6   8        3.12        2.72      7.32 o 
  -3   6   8       25.07       21.81      7.11 o 
  -2   6   8        4.37        8.44      9.26 o 
  -1   6   8        2.17       12.65      8.49 o 
   0   6   8        0.24        4.33      6.31 o 
   1   6   8       23.90       16.50      5.65 o 
   2   6   8       23.19       11.25     10.37 o 
   3   6   8        8.98       10.52      7.33 o 
   4   6   8       29.74       26.71     10.41 o 
   5   6   8        2.72       -8.95      8.95 o 
   6   6   8        7.24       -3.93     10.76 o 
   7   6   8       31.62       25.91     18.39 o 
   8   6   8       43.25       51.82     25.27 o 
   9   6   8        5.03       -5.98     10.15 o 
  10   6   8       45.09       27.66     13.16 o 
  11   6   8        0.05       12.43     14.59 o 
  12   6   8        0.24       43.63     22.71 o 
  13   6   8        4.92       30.14     13.14 o 
  14   6   8        0.02       15.61     13.31 o 
  15   6   8        1.99       25.46     15.11 o 
  16   6   8        4.30       46.75     22.18 o 
  17   6   8        0.23       13.40     22.09 o 
  18   6   8        0.16       77.99     65.70 o 
 -20   7   8        9.14       19.58     15.09 o 
 -19   7   8        1.78       -4.99     14.24 o 
 -18   7   8        9.81       20.48     17.56 o 
 -17   7   8        1.93        6.92     14.13 o 
 -16   7   8        0.55       -0.51     10.10 o 
 -15   7   8        4.00        0.35     15.06 o 
 -14   7   8        0.02       -1.41     14.06 o 
 -13   7   8        2.79       10.87     14.05 o 
 -12   7   8       15.80       21.85     12.11 o 
 -11   7   8        0.78        4.06     12.31 o 
 -10   7   8       26.00       33.75     19.22 o 
  -9   7   8        0.67        6.39      6.68 o 
  -8   7   8        2.02        6.66     11.10 o 
  -7   7   8       14.91       17.96      9.92 o 
  -6   7   8       24.30       30.47     11.20 o 
  -5   7   8       62.54       80.73     11.03 o 
  -4   7   8        5.06        6.22      8.99 o 
  -3   7   8       97.50      107.24     19.51 o 
  -2   7   8      101.63      102.94     18.41 o 
  -1   7   8       68.26       53.30     20.09 o 
   0   7   8       27.81       15.50     10.24 o 
   1   7   8        0.60       45.34     16.52 o 
   2   7   8        5.25       21.88     10.44 o 
   3   7   8       10.17        6.16      9.65 o 
   4   7   8      152.21      129.72     29.28 o 
   5   7   8        1.89        9.95     10.59 o 
   6   7   8       15.56       36.54     16.12 o 
   7   7   8       28.62       23.80     12.78 o 
   8   7   8        0.07       -5.88     12.96 o 
   9   7   8      156.14      195.99     25.52 o 
  10   7   8       12.91       36.20     14.68 o 
  11   7   8       75.06       84.60     16.02 o 
  12   7   8        6.66       11.72     12.92 o 
  13   7   8       20.35       54.45     16.35 o 
  14   7   8        7.95        9.12     14.16 o 
  15   7   8        0.59       34.98     29.06 o 
 -18   8   8        5.72        9.01     20.68 o 
 -17   8   8        6.74       21.16     17.93 o 
 -16   8   8        0.03       11.52     13.27 o 
 -15   8   8       13.16       12.48     18.26 o 
 -14   8   8        0.94        6.42     14.86 o 
 -13   8   8       15.78       29.24     20.45 o 
 -12   8   8        0.38       11.87     12.61 o 
 -11   8   8       17.37        4.88     17.01 o 
 -10   8   8       11.91       12.71     12.51 o 
  -9   8   8       25.27       15.60     15.94 o 
  -8   8   8        0.17       -3.75     15.78 o 
  -7   8   8       20.23       13.29     14.74 o 
  -6   8   8       20.47        7.81      8.06 o 
  -5   8   8        0.16        8.17      8.98 o 
  -4   8   8        2.29       11.82      9.11 o 
  -3   8   8        9.91        2.52     11.36 o 
  -2   8   8        2.37        9.33     14.61 o 
  -1   8   8       28.63       48.20     24.58 o 
   0   8   8        0.20       14.44     15.49 o 
   1   8   8        7.73       32.67     11.29 o 
   2   8   8        4.04       15.19      9.83 o 
   3   8   8        0.15       12.49     12.76 o 
   4   8   8        2.62      -17.71     17.71 o 
   5   8   8       30.34       50.15     26.60 o 
   6   8   8        9.42        1.05     12.62 o 
   7   8   8        2.72       -4.42     10.51 o 
   8   8   8        1.16       14.73     11.45 o 
   9   8   8        0.20       11.55     13.69 o 
  10   8   8        4.26       11.35     16.29 o 
  11   8   8        2.72       16.67     15.01 o 
  12   8   8        0.00        1.72     12.31 o 
 -13   9   8        1.67       10.56     18.37 o 
 -12   9   8        3.08        6.43     14.83 o 
 -11   9   8        2.07        9.90     16.28 o 
 -10   9   8        1.03       -1.41     12.03 o 
  -9   9   8        4.71       -1.34     13.62 o 
  -8   9   8        0.10        1.68     28.32 o 
  -7   9   8        3.17       13.93     19.03 o 
  -6   9   8        0.16       -2.12     15.84 o 
  -5   9   8        2.02        9.62     13.34 o 
  -4   9   8       68.98       41.10     12.85 o 
  -3   9   8        1.35       12.23     11.47 o 
  -2   9   8       68.91       34.93     19.03 o 
  -1   9   8       36.53       38.59     13.27 o 
   0   9   8        4.75       14.35     12.45 o 
   1   9   8        3.15        4.42     10.91 o 
   2   9   8       12.10       28.67     20.33 o 
   3   9   8        0.08       13.57     12.76 o 
   4   9   8       30.23       50.88     16.30 o 
   5   9   8        1.69        8.38     19.70 o 
   6   9   8        1.87        1.48     14.07 o 
   7   9   8       13.40       62.74     17.72 o 
   8   9   8        4.64       34.45     15.64 o 
 -21   1   9       12.25       86.03     34.41 o 
 -20   1   9        4.46       19.66     27.04 o 
 -19   1   9        0.89       47.82     29.05 o 
 -18   1   9        0.66       18.10     24.80 o 
 -17   1   9        5.64       62.79     46.93 o 
 -16   1   9      114.23      132.51     53.41 o 
 -15   1   9        0.20      -20.56     23.69 o 
 -14   1   9        4.08      -10.07     14.02 o 
 -13   1   9        1.09        2.38      3.95 o 
 -12   1   9       11.53        3.97      4.51 o 
 -11   1   9       48.66       46.90      8.32 o 
 -10   1   9       71.24       56.47      9.72 o 
  -9   1   9        4.02        6.13      7.80 o 
  -8   1   9       29.24       17.89      7.35 o 
  -7   1   9        2.51        3.49      2.49 o 
  -6   1   9      249.45      236.65      9.69 o 
  -5   1   9      513.22      574.56     11.94 o 
  -4   1   9      220.94      267.85     11.42 o 
  -3   1   9       60.19       64.39      7.13 o 
  -2   1   9       41.85       39.64      6.43 o 
  -1   1   9      508.66      564.39     15.51 o 
   0   1   9      689.64      730.22     21.10 o 
   1   1   9        0.48        5.70      7.03 o 
   2   1   9        0.22        0.89      5.70 o 
   3   1   9      396.88      435.72     15.47 o 
   4   1   9       68.13       67.94     10.51 o 
   5   1   9      193.74      161.51     15.55 o 
   6   1   9      103.65      120.58     13.63 o 
   7   1   9      360.09      366.52     20.36 o 
   8   1   9       75.03       37.59     13.60 o 
   9   1   9       27.53       34.80     11.02 o 
  10   1   9      139.86      158.49     19.90 o 
  11   1   9       63.53       47.72     11.51 o 
  12   1   9       25.99       23.04     10.70 o 
  13   1   9        5.53        4.32      9.95 o 
  14   1   9       34.81       44.41     18.84 o 
  15   1   9       35.56       42.45     16.83 o 
  16   1   9       40.41       30.72     13.66 o 
  17   1   9        2.05       16.95     10.27 o 
  18   1   9        4.85       20.29     11.87 o 
  19   1   9       36.20       56.42     16.73 o 
  20   1   9        1.23       32.59     16.22 o 
 -25   2   9        0.21       -5.14     29.94 o 
 -24   2   9        0.04       17.21     31.51 o 
 -23   2   9        1.26       25.47     31.06 o 
 -22   2   9        7.57       81.34     35.31 o 
 -21   2   9        4.46       82.68     57.65 o 
 -20   2   9        8.34      -21.68     48.49 o 
 -19   2   9       13.58       12.96     26.59 o 
 -18   2   9        0.63       27.93     27.26 o 
 -17   2   9        4.33       -1.26      9.83 o 
 -16   2   9       18.08        9.65     10.39 o 
 -15   2   9        0.00       -6.55     10.71 o 
 -14   2   9       19.52       17.60     17.42 o 
 -13   2   9        2.43       14.84      9.19 o 
 -12   2   9        5.73        9.88      8.25 o 
 -11   2   9       51.20       50.41      6.61 o 
 -10   2   9       14.60       33.11      9.90 o 
  -9   2   9       73.82       53.29     14.90 o 
  -8   2   9       19.06       44.42     14.89 o 
  -7   2   9        7.21       19.56      9.32 o 
  -6   2   9       18.49       14.56      4.26 o 
  -5   2   9        1.99        1.34      3.91 o 
  -4   2   9        0.57        1.52      3.83 o 
  -3   2   9      142.75      178.42     12.14 o 
  -2   2   9        1.83        1.96      5.98 o 
  -1   2   9        3.71        7.89      5.77 o 
   0   2   9      138.48      137.63     12.55 o 
   1   2   9       26.64       29.54      8.14 o 
   2   2   9        0.00        1.00      5.67 o 
   3   2   9        0.16        8.44      6.29 o 
   4   2   9        3.60       -0.06      5.99 o 
   5   2   9       99.61       88.84      9.45 o 
   6   2   9        3.76       11.97      7.25 o 
   7   2   9        1.68       -0.64     11.59 o 
   8   2   9       60.38       52.46     14.56 o 
   9   2   9       48.00       33.92     16.68 o 
  10   2   9       13.19       10.93     12.47 o 
  11   2   9        9.52       19.55     13.36 o 
  12   2   9        5.97       17.84     10.40 o 
  13   2   9       32.04       28.94     13.38 o 
  14   2   9        2.58       18.82     14.63 o 
  15   2   9       23.67       24.50     15.55 o 
  16   2   9       14.80       22.75     12.39 o 
  17   2   9        1.33       28.43     11.08 o 
  18   2   9        0.17        9.33     15.88 o 
  19   2   9       10.78       40.24     14.98 o 
 -25   3   9        5.04       34.41     63.24 o 
 -24   3   9        0.37       -3.80     29.27 o 
 -23   3   9        5.29       32.63     33.52 o 
 -22   3   9        1.81       -6.93     28.60 o 
 -21   3   9        0.41      -33.52     33.52 o 
 -20   3   9        4.70       12.07     46.93 o 
 -19   3   9       14.81       67.71     54.75 o 
 -18   3   9       23.73       44.82     49.94 o 
 -17   3   9      110.46       90.81     22.35 o 
 -16   3   9       12.88       19.68     24.36 o 
 -15   3   9       30.74       20.86     17.04 o 
 -14   3   9       68.12       85.42     40.67 o 
 -13   3   9        0.05        6.68     23.58 o 
 -12   3   9        1.45       22.25     18.88 o 
 -11   3   9       60.37       77.44     19.45 o 
 -10   3   9        1.55        2.33      8.14 o 
  -9   3   9       20.66       15.98     10.77 o 
  -8   3   9      195.45      229.46     14.06 o 
  -7   3   9        5.54        4.51     10.07 o 
  -6   3   9      135.87      148.65     14.29 o 
  -5   3   9      215.38      220.14     12.10 o 
  -4   3   9        0.21       -6.44      6.44 o 
  -3   3   9        0.58        7.87      7.14 o 
  -2   3   9       31.97       40.98      8.61 o 
  -1   3   9      128.69      129.73     19.27 o 
   0   3   9        4.22       -2.54      6.22 o 
   1   3   9        2.48        1.05      6.48 o 
   2   3   9       15.53       20.52      7.60 o 
   3   3   9        1.59        3.32      6.02 o 
   4   3   9       63.83       44.79      9.60 o 
   5   3   9       12.38       15.36      7.23 o 
   6   3   9        0.33        1.01      7.58 o 
   7   3   9        1.27       10.13     10.88 o 
   8   3   9      181.96      227.65     23.93 o 
   9   3   9        2.10        2.19      8.24 o 
  10   3   9      232.07      250.36     15.64 o 
  11   3   9       62.54       66.45     13.72 o 
  12   3   9        1.10        1.73     21.67 o 
  13   3   9        0.65        2.92     10.82 o 
  14   3   9       46.80       69.15     15.28 o 
  15   3   9        7.21       22.76     16.49 o 
  16   3   9       89.78      148.19     28.48 o 
  17   3   9       29.86       51.89     26.19 o 
  18   3   9       14.24       37.05     17.18 o 
  19   3   9        9.79       19.02     41.60 o 
 -24   4   9        5.09       31.28     58.32 o 
 -23   4   9        3.00       23.24     54.08 o 
 -22   4   9        0.00       10.95     29.72 o 
 -21   4   9        1.80       -2.83      9.34 o 
 -20   4   9        1.10       20.44     13.90 o 
 -19   4   9       20.30       11.93     15.04 o 
 -18   4   9       34.40       45.97      9.66 o 
 -17   4   9        0.05        5.65     12.16 o 
 -16   4   9       31.88       65.84     21.12 o 
 -15   4   9       54.14       38.50     18.41 o 
 -14   4   9        6.86       28.91     21.21 o 
 -13   4   9        0.36       -2.25     16.43 o 
 -12   4   9       17.70       64.02     13.65 o 
 -11   4   9       61.88       68.53     13.71 o 
 -10   4   9        5.36       12.18     18.77 o 
  -9   4   9       78.67       77.26     13.81 o 
  -8   4   9      154.57      136.34     19.33 o 
  -7   4   9        3.20       -0.08      8.16 o 
  -6   4   9       70.18       85.17     28.26 o 
  -5   4   9        2.43       -4.28      5.25 o 
  -4   4   9        0.18        2.33      4.11 o 
  -3   4   9        6.12        1.22      5.68 o 
  -2   4   9        0.20        1.25      5.90 o 
  -1   4   9       17.87       34.20      8.37 o 
   0   4   9        0.51        9.35      7.54 o 
   1   4   9       25.63       29.46      8.23 o 
   2   4   9        0.02        6.21      6.81 o 
   3   4   9       15.88       25.35      6.42 o 
   4   4   9        3.23        0.12      7.33 o 
   5   4   9        0.14        3.82      8.36 o 
   6   4   9        0.06       -3.88      7.74 o 
   7   4   9        2.06       -0.87     11.94 o 
   8   4   9       47.85       64.62     14.69 o 
   9   4   9        1.76        5.85      9.61 o 
  10   4   9       13.25       19.69     11.54 o 
  11   4   9       56.60       68.57     16.33 o 
  12   4   9        0.26       -5.77     13.69 o 
  13   4   9       89.83       79.07     16.58 o 
  14   4   9        0.22        6.56     12.71 o 
  15   4   9        3.02       13.87     15.37 o 
  16   4   9        7.79       36.53     15.92 o 
  17   4   9        3.70       24.41     15.68 o 
  18   4   9       14.15       28.97     26.26 o 
 -22   5   9        8.09       10.10     22.34 o 
 -21   5   9        0.08        5.54     12.55 o 
 -20   5   9       11.21       15.42     15.78 o 
 -19   5   9        1.74       19.28     11.85 o 
 -18   5   9       10.47       13.37     12.05 o 
 -17   5   9        0.33       19.72     16.44 o 
 -16   5   9       24.75       39.37     19.92 o 
 -15   5   9        0.35        7.54     13.18 o 
 -14   5   9        2.58       10.95     13.85 o 
 -13   5   9       10.16       11.54     22.40 o 
 -12   5   9        0.07       35.62     20.27 o 
 -11   5   9        3.59       19.16     30.61 o 
 -10   5   9        0.12       12.26     21.72 o 
  -9   5   9       19.92       -4.55     26.26 o 
  -8   5   9       69.80       63.14     14.09 o 
  -7   5   9        4.52        6.68     10.78 o 
  -6   5   9       57.17       37.53      5.77 o 
  -5   5   9        7.94        1.01      4.48 o 
  -4   5   9        5.62       10.40      6.64 o 
  -3   5   9       33.49       21.79      8.18 o 
  -2   5   9       11.42       12.63      8.32 o 
  -1   5   9        3.82        6.03      6.60 o 
   0   5   9        4.31       10.45      6.10 o 
   1   5   9        2.36        3.16      7.10 o 
   2   5   9       14.63       17.06      8.27 o 
   3   5   9       23.13       20.55      5.35 o 
   4   5   9       10.45       31.66     10.57 o 
   5   5   9       16.71       18.78     10.99 o 
   6   5   9        3.00       11.28     11.46 o 
   7   5   9       23.11       33.34     11.85 o 
   8   5   9        2.26        1.21      9.57 o 
   9   5   9        0.72      -10.87     10.87 o 
  10   5   9       18.96       21.52     13.58 o 
  11   5   9        0.00       28.82     14.48 o 
  12   5   9        2.40       27.48     15.64 o 
  13   5   9        0.52       35.20     17.79 o 
  14   5   9        7.86       15.50     14.39 o 
  15   5   9        0.49       10.22     14.22 o 
  16   5   9       21.69       10.23     13.70 o 
 -20   6   9        0.86       25.44     21.38 o 
 -19   6   9        0.83       11.21     11.39 o 
 -18   6   9        9.07       16.86     13.14 o 
 -17   6   9       25.66       48.77     15.74 o 
 -16   6   9        2.61       21.40     19.12 o 
 -15   6   9       48.42       74.29     15.02 o 
 -14   6   9        0.12       11.93     10.53 o 
 -13   6   9        0.59        9.37     20.45 o 
 -12   6   9        5.41        8.79     25.13 o 
 -11   6   9        3.46       -7.75     13.89 o 
 -10   6   9       19.50        4.15     18.48 o 
  -9   6   9        6.01       14.30     17.14 o 
  -8   6   9       39.77       53.08     13.47 o 
  -7   6   9       21.61        3.64     17.23 o 
  -6   6   9       29.06       24.41     11.21 o 
  -5   6   9       18.50       21.05      7.56 o 
  -4   6   9        2.37        4.14      6.43 o 
  -3   6   9        4.21       14.32      6.67 o 
  -2   6   9       11.65       19.04      7.08 o 
  -1   6   9       10.69       29.23      9.61 o 
   0   6   9        5.65       17.18     12.21 o 
   1   6   9        3.89       13.35      8.50 o 
   2   6   9        4.95       10.82     12.25 o 
   3   6   9       18.99       21.24     14.49 o 
   4   6   9       60.69       88.89     18.55 o 
   5   6   9        2.55       14.95     11.20 o 
   6   6   9       53.55       79.72     19.66 o 
   7   6   9        0.67      -12.06     14.45 o 
   8   6   9        0.00       45.50     19.20 o 
   9   6   9        3.60       -5.86     11.22 o 
  10   6   9        3.43       20.49     14.96 o 
  11   6   9        8.50       13.09     13.00 o 
  12   6   9        5.27       -0.19     13.41 o 
  13   6   9       18.63       14.24     14.77 o 
  14   6   9       11.47       13.25     13.10 o 
 -17   7   9       17.33       37.67     16.33 o 
 -16   7   9        9.12       14.16     15.13 o 
 -15   7   9        1.39       -9.23     19.85 o 
 -14   7   9        0.73       -0.31     10.65 o 
 -13   7   9       23.65       29.33     22.08 o 
 -12   7   9        4.97        4.66     15.68 o 
 -11   7   9       25.04        1.34     18.32 o 
 -10   7   9        1.33       12.96     21.45 o 
  -9   7   9        0.05       -4.90     15.40 o 
  -8   7   9       25.68        2.86     11.66 o 
  -7   7   9        1.41       -1.72     13.25 o 
  -6   7   9       32.04        5.57     17.35 o 
  -5   7   9       17.33       13.08      8.53 o 
  -4   7   9        1.09       16.74     12.02 o 
  -3   7   9       18.78       12.43     11.36 o 
  -2   7   9       11.73       14.75     13.83 o 
  -1   7   9       13.76       14.82     12.74 o 
   0   7   9       11.07       23.13     10.64 o 
   1   7   9        0.71       24.04     12.45 o 
   2   7   9        3.86       17.38      9.45 o 
   3   7   9       16.17       21.34     13.08 o 
   4   7   9        0.26       27.02     12.55 o 
   5   7   9       12.99       49.34     14.40 o 
   6   7   9        3.88       30.79     13.96 o 
   7   7   9        2.18       21.94     15.24 o 
   8   7   9       20.86       20.03     12.20 o 
   9   7   9        3.01       29.67     15.21 o 
  10   7   9       16.13       34.86     14.93 o 
  11   7   9        2.24       17.99     14.64 o 
  12   7   9       13.65        3.80     31.96 o 
 -14   8   9        1.36      -13.17     14.55 o 
 -13   8   9        3.88        5.69     14.31 o 
 -12   8   9        7.90        5.44     17.59 o 
 -11   8   9        1.57        6.49     22.03 o 
 -10   8   9        6.40        6.48     19.99 o 
  -9   8   9        0.28       13.59     23.85 o 
  -8   8   9       49.98        2.91     21.23 o 
  -7   8   9        0.66       -0.89     34.64 o 
  -6   8   9       22.65        0.89     20.34 o 
  -5   8   9        9.95       -1.56     35.75 o 
  -4   8   9        0.22       -0.45     19.89 o 
  -3   8   9       11.58        5.02     16.24 o 
  -2   8   9        1.07       -3.52     14.39 o 
  -1   8   9       16.68       14.44     11.00 o 
   0   8   9       17.38       16.44     17.51 o 
   1   8   9       27.82       34.58     16.06 o 
   2   8   9       10.33       25.57     20.30 o 
   3   8   9        0.41       26.00     15.52 o 
   4   8   9       47.95       72.42     25.15 o 
   5   8   9        4.98       16.84     11.88 o 
   6   8   9       34.80       26.10     15.77 o 
   7   8   9        7.13        2.44     14.35 o 
   8   8   9        2.72       -6.11     15.09 o 
  -5   9   9        1.79        3.13     24.58 o 
  -4   9   9       14.04        2.91     41.56 o 
  -3   9   9       12.13       -2.01     40.89 o 
  -2   9   9        1.93        1.81     13.68 o 
  -1   9   9        0.04       16.34     18.53 o 
   0   9   9        4.60       11.62     29.27 o 
 -22   0  10        3.58       -1.12     26.15 o 
 -21   0  10       17.32       50.06     32.85 o 
 -20   0  10        2.74        2.46     24.36 o 
 -19   0  10       11.78       24.13     27.93 o 
 -18   0  10        4.61       20.56     43.58 o 
 -17   0  10        2.68       19.89     25.92 o 
 -16   0  10        9.80      -16.76     25.03 o 
 -15   0  10       10.62       14.53     23.24 o 
 -14   0  10        9.28       31.06     41.12 o 
 -13   0  10       57.34       45.81     24.13 o 
 -12   0  10       41.15      111.95     28.38 o 
 -11   0  10        1.58       22.12     36.65 o 
 -10   0  10      122.04      135.42     28.16 o 
  -9   0  10       57.57       99.22     25.92 o 
  -8   0  10      162.25      167.94      8.58 o 
  -7   0  10      151.98      187.40     10.66 o 
  -6   0  10       10.29       14.45     10.50 o 
  -5   0  10      154.85      215.62     13.84 o 
  -4   0  10      131.92      140.56      9.85 o 
  -3   0  10        2.20        0.53      6.40 o 
  -2   0  10      324.54      308.12     20.36 o 
  -1   0  10       10.91        6.64     10.30 o 
   0   0  10       53.22       43.63     14.90 o 
   1   0  10       15.53       12.80      8.94 o 
   2   0  10       60.76       30.33     15.58 o 
   3   0  10      152.70      111.83     27.07 o 
   4   0  10       54.94       58.88     17.42 o 
   5   0  10       20.05       46.46     24.03 o 
   6   0  10       14.26        6.45     12.08 o 
   7   0  10       13.21       30.61     23.24 o 
   8   0  10       11.87       19.42     14.22 o 
   9   0  10       50.20       36.08     15.65 o 
  10   0  10       15.46       20.92     20.13 o 
  11   0  10       75.54       36.01     19.12 o 
  12   0  10       20.94        1.90     16.10 o 
  13   0  10        0.67        2.36     24.04 o 
  14   0  10       30.83       72.58     32.41 o 
  15   0  10        7.00       25.62     17.19 o 
  16   0  10       10.73       14.10     17.12 o 
  17   0  10        9.65       44.84     27.00 o 
 -23   1  10        0.35        7.82     30.17 o 
 -22   1  10        0.00       35.53     55.42 o 
 -21   1  10        1.79       31.96     54.97 o 
 -20   1  10        2.21       18.99     29.50 o 
 -19   1  10        1.57       17.07     19.09 o 
 -18   1  10        0.26       16.83     18.35 o 
 -17   1  10        3.72        3.65     15.99 o 
 -16   1  10        2.66      -17.30     28.24 o 
 -15   1  10        2.03       -5.37     50.06 o 
 -14   1  10        1.68       -1.39     42.68 o 
 -13   1  10        3.96       -4.00     16.43 o 
 -12   1  10        7.49       20.56     25.49 o 
 -11   1  10       24.22       33.36     14.63 o 
 -10   1  10       57.57       57.99     12.97 o 
  -9   1  10        3.27       -1.34      7.45 o 
  -8   1  10       22.75       28.09      8.49 o 
  -7   1  10        0.00       -1.77      8.50 o 
  -6   1  10       10.38        5.63      4.08 o 
  -5   1  10        1.19        0.99      4.74 o 
  -4   1  10        0.29        2.08      3.83 o 
  -3   1  10        0.12        1.23      4.64 o 
  -2   1  10        1.92        4.98      5.55 o 
  -1   1  10        4.31        2.87      5.64 o 
   0   1  10        3.04        7.81      7.77 o 
   1   1  10        9.33        5.64      8.85 o 
   2   1  10        1.89       12.74      8.10 o 
   3   1  10        6.25       10.95     10.33 o 
   4   1  10       89.51       90.48     10.25 o 
   5   1  10       12.60       21.47     13.43 o 
   6   1  10        2.44       -4.24      8.34 o 
   7   1  10       14.55       29.46     21.71 o 
   8   1  10       32.86       27.45     22.56 o 
   9   1  10        0.00       -6.00     12.94 o 
  10   1  10       15.18       32.21     15.98 o 
  11   1  10        2.46       14.51     12.49 o 
  12   1  10        1.08       21.71     14.89 o 
  13   1  10       11.58        9.78     14.25 o 
  14   1  10        1.21       -6.29     16.78 o 
  15   1  10        0.01       18.79     13.11 o 
  16   1  10        5.72       23.07     16.73 o 
  17   1  10        4.20       23.41     18.31 o 
 -23   2  10        0.00      -15.20     33.52 o 
 -22   2  10        6.79        4.47     29.50 o 
 -21   2  10        1.07        5.36     28.60 o 
 -20   2  10        4.63       14.30     49.39 o 
 -19   2  10        2.07       24.36     49.16 o 
 -18   2  10        1.34       -0.22     23.24 o 
 -17   2  10        4.28       17.88     27.04 o 
 -16   2  10        2.00       13.63     16.93 o 
 -15   2  10        0.02        5.98     17.57 o 
 -14   2  10        0.25       -9.27     24.45 o 
 -13   2  10        1.95       30.30     38.21 o 
 -12   2  10       37.67       25.66      9.51 o 
 -11   2  10        0.17        6.87     11.90 o 
 -10   2  10       17.81       27.70     13.22 o 
  -9   2  10        1.44       24.37      9.73 o 
  -8   2  10       33.22        7.24     12.49 o 
  -7   2  10        2.71        1.47      8.38 o 
  -6   2  10       66.15       55.41     20.35 o 
  -5   2  10        8.76       11.33      4.54 o 
  -4   2  10       50.47       35.09      6.97 o 
  -3   2  10        7.85        7.76      6.80 o 
  -2   2  10       90.31       74.28      8.80 o 
  -1   2  10       28.70       31.45     11.65 o 
   0   2  10        0.09        1.24      5.94 o 
   1   2  10       69.57       59.54     10.44 o 
   2   2  10        6.50        2.07      8.13 o 
   3   2  10      223.24      239.58     19.59 o 
   4   2  10      131.86      145.67     15.76 o 
   5   2  10      107.66       95.48     10.43 o 
   6   2  10       75.91       68.71     12.99 o 
   7   2  10       22.17       22.53     10.31 o 
   8   2  10        0.12       -7.40      9.92 o 
   9   2  10       35.19       45.71     15.73 o 
  10   2  10        1.16       10.25     11.41 o 
  11   2  10       13.35       15.97     12.33 o 
  12   2  10       18.11       24.31     14.35 o 
  13   2  10        8.93       31.54     18.41 o 
  14   2  10       27.35       59.44     28.55 o 
  15   2  10        0.09       11.51     10.21 o 
  16   2  10       32.61       58.38     21.69 o 
 -22   3  10        0.03      -12.96     32.63 o 
 -21   3  10        0.16       38.44     35.53 o 
 -20   3  10        4.57       26.59     32.85 o 
 -19   3  10        5.37      -32.85     32.85 o 
 -18   3  10        0.00      172.29     69.50 o 
 -17   3  10        7.87       67.71     55.20 o 
 -16   3  10        0.12       23.69     27.49 o 
 -15   3  10        3.47       26.37     27.04 o 
 -14   3  10        2.67        2.03      7.68 o 
 -13   3  10        1.85        4.23      9.97 o 
 -12   3  10        5.87       16.22     11.46 o 
 -11   3  10        0.03        9.53      9.69 o 
 -10   3  10       28.21       28.04     15.42 o 
  -9   3  10       16.52       10.61      9.95 o 
  -8   3  10       12.78        6.19      9.82 o 
  -7   3  10        7.92        6.37      9.63 o 
  -6   3  10        0.69        6.23      7.56 o 
  -5   3  10       29.81       22.88      8.04 o 
  -4   3  10        8.46        5.96      5.37 o 
  -3   3  10        2.29        9.71      7.12 o 
  -2   3  10        6.13       -2.16      6.40 o 
  -1   3  10        2.80       16.47     10.13 o 
   0   3  10        1.22        2.04      9.86 o 
   1   3  10        2.46        0.30      6.97 o 
   2   3  10       54.18       22.25      8.09 o 
   3   3  10       29.22       29.21      7.38 o 
   4   3  10        0.43        8.68      7.87 o 
   5   3  10        0.96        4.87      6.62 o 
   6   3  10       60.70       66.80     13.07 o 
   7   3  10       12.84       28.69     12.65 o 
   8   3  10      145.68      142.63     23.65 o 
   9   3  10       26.34       27.05     13.98 o 
  10   3  10        2.22       12.01     11.13 o 
  11   3  10       57.89       77.35     16.18 o 
  12   3  10        2.33       -6.13     14.22 o 
  13   3  10       12.68       34.10     21.61 o 
  14   3  10        0.02       38.83     13.03 o 
  15   3  10        0.33        7.98     13.34 o 
 -21   4  10        5.02       -9.39     51.40 o 
 -20   4  10        2.17        5.36     28.83 o 
 -19   4  10        4.85      -16.76     30.39 o 
 -18   4  10        2.15       30.39     31.28 o 
 -17   4  10        8.32       54.52     32.85 o 
 -16   4  10        7.14       31.28     50.73 o 
 -15   4  10       24.04        5.82     26.93 o 
 -14   4  10        5.00       28.14     18.74 o 
 -13   4  10       18.22       19.62     12.81 o 
 -12   4  10        0.54       22.07     19.74 o 
 -11   4  10        3.94        2.62      9.47 o 
 -10   4  10       29.86       23.61     10.34 o 
  -9   4  10        0.06        5.69     10.98 o 
  -8   4  10        0.16        3.70      9.80 o 
  -7   4  10        1.25       -6.07      9.76 o 
  -6   4  10       11.73       11.46     10.09 o 
  -5   4  10       18.18       15.65     11.08 o 
  -4   4  10        0.06        2.83      8.97 o 
  -3   4  10        6.84       10.39      8.35 o 
  -2   4  10        0.35        6.63      7.10 o 
  -1   4  10       81.62       71.11     13.34 o 
   0   4  10       30.88       35.24      8.63 o 
   1   4  10        1.62       -5.58     10.61 o 
   2   4  10       71.05       84.22     10.27 o 
   3   4  10       40.09       32.12      8.94 o 
   4   4  10       29.48       31.58     10.07 o 
   5   4  10        4.18       -0.68      8.99 o 
   6   4  10       25.50       22.93     10.70 o 
   7   4  10        1.80       14.96     11.80 o 
   8   4  10        9.25       10.57     12.22 o 
   9   4  10       41.85       43.70     15.95 o 
  10   4  10        1.49        3.57     14.87 o 
  11   4  10        6.93        3.92     12.70 o 
  12   4  10       26.82       25.63     15.18 o 
  13   4  10       35.90       38.27     15.31 o 
  14   4  10        0.42       21.75     15.01 o 
 -19   5  10        0.32       10.06     51.17 o 
 -18   5  10        0.02      -21.45     31.28 o 
 -17   5  10        3.83       20.79     21.80 o 
 -16   5  10        0.17      -14.93     20.53 o 
 -15   5  10        0.66       -1.59     18.77 o 
 -14   5  10        6.27      -16.11     20.02 o 
 -13   5  10       36.59       70.63     24.41 o 
 -12   5  10        6.63       30.59     21.32 o 
 -11   5  10       12.41       42.45     19.70 o 
 -10   5  10        5.93       -9.72     15.29 o 
  -9   5  10        6.74        4.18     11.66 o 
  -8   5  10       10.65        8.62     11.22 o 
  -7   5  10        1.26       10.34     15.60 o 
  -6   5  10        0.85        2.61      9.63 o 
  -5   5  10        8.89        8.37     10.47 o 
  -4   5  10       19.39       18.22     15.81 o 
  -3   5  10       19.76       20.38      7.50 o 
  -2   5  10        3.43        7.71      7.45 o 
  -1   5  10        0.30        0.09      5.43 o 
   0   5  10        2.18       10.14      7.39 o 
   1   5  10       18.11       37.21     10.30 o 
   2   5  10        6.75        9.19      8.79 o 
   3   5  10       21.52       35.98     12.78 o 
   4   5  10        2.28        7.69     10.36 o 
   5   5  10       29.68       39.77     11.79 o 
   6   5  10       41.73       62.26     17.72 o 
   7   5  10        0.46       23.56     15.65 o 
   8   5  10       34.93       28.94     12.40 o 
   9   5  10        1.33        8.03     12.79 o 
  10   5  10        4.15       28.28     16.88 o 
  11   5  10        3.07        7.70     13.51 o 
  12   5  10       19.54       41.33     15.66 o 
 -16   6  10       11.17        4.15     21.47 o 
 -15   6  10        1.36      -13.08     22.69 o 
 -14   6  10        3.97       23.82     19.22 o 
 -13   6  10        3.77        5.14     25.75 o 
 -12   6  10       27.22       35.36     23.89 o 
 -11   6  10       45.09       25.79     40.00 o 
 -10   6  10       16.69       16.63     26.27 o 
  -9   6  10        4.21       33.43     32.51 o 
  -8   6  10        3.01        2.68     17.99 o 
  -7   6  10        0.47        1.94     12.74 o 
  -6   6  10        1.10        7.02     10.61 o 
  -5   6  10        5.33       -9.95     15.45 o 
  -4   6  10        0.24        6.46     10.98 o 
  -3   6  10        0.79        9.81     18.31 o 
  -2   6  10       10.73        8.00     10.51 o 
  -1   6  10        1.26       19.77     13.71 o 
   0   6  10        0.14       15.69      9.99 o 
   1   6  10        8.82        2.43      9.20 o 
   2   6  10        1.06       16.73     14.32 o 
   3   6  10        6.30        5.18      9.69 o 
   4   6  10        2.37       20.00      9.45 o 
   5   6  10        6.60        4.13     13.08 o 
   6   6  10        4.31       22.44     13.62 o 
   7   6  10       20.23       28.78     12.73 o 
   8   6  10        0.29       22.46     16.04 o 
   9   6  10        0.56       12.15     17.05 o 
  10   6  10        0.23       33.24     14.69 o 
 -13   7  10       20.86       50.21     35.67 o 
 -12   7  10        0.54       -2.90     19.48 o 
 -11   7  10        0.00       26.86     18.39 o 
 -10   7  10        3.73      -26.82     26.82 o 
  -9   7  10        6.10       21.62     20.41 o 
  -8   7  10       13.35       -2.23     32.40 o 
  -7   7  10        2.83       -0.22     18.32 o 
  -6   7  10       28.55        1.79     33.07 o 
  -5   7  10       34.55        1.34     19.22 o 
  -4   7  10       21.46        1.34     32.85 o 
  -3   7  10        0.26       15.10     18.88 o 
  -2   7  10        0.15       35.69     38.88 o 
  -1   7  10        3.98       24.57     24.10 o 
   0   7  10        1.17       38.90     28.34 o 
   1   7  10       56.92       60.63     20.67 o 
   2   7  10        2.93       21.69     11.75 o 
   3   7  10        0.65       -9.37     10.32 o 
   4   7  10       36.66       58.75     13.87 o 
   5   7  10        5.36       14.70     11.50 o 
   6   7  10       40.86       68.25     15.94 o 
  -2   8  10        0.04       11.62     46.70 o 
 -17   1  11        1.37       82.46     34.64 o 
 -16   1  11        0.12       54.08     52.96 o 
 -15   1  11        9.70       93.63     53.63 o 
 -14   1  11        9.50       17.20     17.99 o 
 -13   1  11       11.30       22.60     17.35 o 
 -12   1  11       11.97       26.88     32.63 o 
 -11   1  11       25.15       33.28     17.62 o 
 -10   1  11       33.28       68.94     32.40 o 
  -9   1  11      132.53      161.76     37.01 o 
  -8   1  11       44.16       44.35     24.92 o 
  -7   1  11       12.68       14.31      9.50 o 
  -6   1  11       19.33        7.33      9.36 o 
  -5   1  11       20.51       23.98     11.18 o 
  -4   1  11       22.31       14.24      7.18 o 
  -3   1  11       20.72       19.64      6.44 o 
  -2   1  11       28.39       20.26      5.96 o 
  -1   1  11        0.75        1.08      7.60 o 
   0   1  11        5.47        0.20      8.12 o 
   1   1  11        8.49       10.37      7.21 o 
   2   1  11        2.29        3.91      8.46 o 
   3   1  11       25.50       18.81      8.63 o 
   4   1  11        7.73        6.76     10.29 o 
   5   1  11       27.95       25.73      9.85 o 
   6   1  11       22.30       23.73     10.68 o 
   7   1  11       42.78       36.96     13.72 o 
   8   1  11       10.12       -1.16     29.16 o 
   9   1  11        5.68        1.11     13.75 o 
  10   1  11        0.02       19.18     15.82 o 
  11   1  11       17.29       29.22     21.68 o 
  12   1  11        0.54       23.36     18.97 o 
  13   1  11        8.09      -22.79     23.91 o 
 -17   2  11        0.04       25.25     29.72 o 
 -16   2  11        0.00       24.13     28.83 o 
 -15   2  11       18.40       65.70     31.96 o 
 -14   2  11        2.49       19.22     44.69 o 
 -13   2  11        3.81        1.12     22.35 o 
 -12   2  11        0.14       28.36     16.86 o 
 -11   2  11        3.09       56.30     23.65 o 
 -10   2  11        0.45        9.64     23.69 o 
  -9   2  11        1.15       16.43     15.19 o 
  -8   2  11        3.66       12.24     11.52 o 
  -7   2  11        1.37       11.16     10.59 o 
  -6   2  11        0.97        1.71     10.59 o 
  -5   2  11        3.01       14.03     17.34 o 
  -4   2  11        1.44       -1.15      8.20 o 
  -3   2  11        4.98        8.82     10.11 o 
  -2   2  11        0.56        4.71      9.40 o 
  -1   2  11        3.04        0.72      5.14 o 
   0   2  11        0.46        5.70      8.98 o 
   1   2  11       43.66       40.04     10.28 o 
   2   2  11        1.52       -8.03      9.73 o 
   3   2  11       27.94       29.57      9.70 o 
   4   2  11        1.73       -5.89     12.83 o 
   5   2  11        6.92        7.04      9.81 o 
   6   2  11        0.23       13.63     11.67 o 
   7   2  11        2.20        9.51     12.41 o 
   8   2  11        0.98       15.99     14.76 o 
   9   2  11        0.85       28.58     21.37 o 
  10   2  11        0.47      -11.98     12.85 o 
  11   2  11        2.10      -11.82     13.78 o 
  12   2  11        0.14       -3.61     13.03 o 
 -18   3  11        1.52       71.96     36.20 o 
 -17   3  11        0.10      -22.35     30.39 o 
 -16   3  11        0.64        6.70     45.81 o 
 -15   3  11        0.65      -14.30     28.16 o 
 -14   3  11        0.30       75.08     32.40 o 
 -13   3  11       13.37        0.67     23.02 o 
 -12   3  11       11.06      -33.07     49.16 o 
 -11   3  11       49.50       71.51     32.40 o 
 -10   3  11        4.54        7.90     12.51 o 
  -9   3  11       16.17       12.86     10.04 o 
  -8   3  11       49.62       30.17     14.74 o 
  -7   3  11        0.16       -7.54      8.72 o 
  -6   3  11        0.04        2.98     10.03 o 
  -5   3  11        6.65       -1.72     10.27 o 
  -4   3  11        3.98        6.63     10.87 o 
  -3   3  11       38.40       38.77     10.24 o 
  -2   3  11        0.01        5.18     12.39 o 
  -1   3  11       50.14       32.97     11.41 o 
   0   3  11        4.23       19.91     11.09 o 
   1   3  11       21.19       21.11     11.81 o 
   2   3  11        5.94       11.14      9.48 o 
   3   3  11        0.94        7.71      9.47 o 
   4   3  11        1.54        5.49      9.53 o 
   5   3  11        3.07       23.46     11.95 o 
   6   3  11        3.13       10.60     11.17 o 
   7   3  11       57.41       50.30     15.20 o 
   8   3  11       73.54       75.71     19.62 o 
   9   3  11        8.11       29.12     14.90 o 
  10   3  11        0.98       -7.26     12.82 o 
  11   3  11       25.30       50.81     15.88 o 
 -16   4  11        3.82       65.70     35.98 o 
 -15   4  11        1.49       53.18     57.43 o 
 -14   4  11        8.22       58.32     57.88 o 
 -13   4  11        0.13        4.92     26.59 o 
 -12   4  11        0.68      -23.91     29.27 o 
 -11   4  11        2.27       19.95     14.68 o 
 -10   4  11       31.88       36.85     17.53 o 
  -9   4  11       27.17       30.09     21.05 o 
  -8   4  11        1.46        7.29     12.24 o 
  -7   4  11        5.18        9.14     16.11 o 
  -6   4  11        2.17        6.03     10.22 o 
  -5   4  11        0.50       12.22     12.98 o 
  -4   4  11       26.94       42.85     19.98 o 
  -3   4  11        1.08       -9.18      9.84 o 
  -2   4  11        4.82        6.86      8.93 o 
  -1   4  11        1.97       13.15     13.67 o 
   0   4  11       41.97       21.06     12.29 o 
   1   4  11        0.68        8.77      9.83 o 
   2   4  11       41.97       60.11     14.29 o 
   3   4  11        4.01       36.06     13.13 o 
   4   4  11        1.68       11.44      9.91 o 
   5   4  11        0.92       12.18     10.46 o 
   6   4  11       18.04       19.00     16.94 o 
   7   4  11        1.72       41.73     18.00 o 
   8   4  11       12.12       15.40     13.29 o 
   9   4  11        1.32       17.44     13.17 o 
 -14   5  11        0.36       29.94     32.85 o 
 -13   5  11        0.11       38.44     55.42 o 
 -12   5  11       10.83        3.91     16.04 o 
 -11   5  11        3.56        2.65     13.09 o 
 -10   5  11        0.61       -7.46     19.59 o 
  -9   5  11        0.06       -6.81     14.13 o 
  -8   5  11        0.84       15.79     16.21 o 
  -7   5  11        0.15        7.76     14.07 o 
  -6   5  11        0.29      -13.02     13.02 o 
  -5   5  11        1.28        3.13     21.53 o 
  -4   5  11        1.65        5.51     14.90 o 
  -3   5  11       11.76        2.50     16.69 o 
  -2   5  11        0.58       -1.79     12.88 o 
  -1   5  11        6.04       15.87     18.78 o 
   0   5  11        0.58       31.09     19.39 o 
   1   5  11        2.77        6.17     11.18 o 
   2   5  11       21.23       47.28     14.19 o 
   3   5  11        1.02        7.71     14.06 o 
   4   5  11        4.83       35.28     13.07 o 
   5   5  11        0.97        5.57     10.46 o 
   6   5  11        1.60       32.51     12.23 o 
   7   5  11       26.33       20.47     16.18 o 
 -10   6  11       14.06       32.42     26.24 o 
  -9   6  11        1.73       -7.94     16.20 o 
  -8   6  11        2.83        5.80     16.01 o 
  -7   6  11        0.29        0.81     12.30 o 
  -6   6  11        1.00       23.37     27.42 o 
  -5   6  11        0.38       17.33     19.55 o 
  -4   6  11       39.57       75.79     25.09 o 
  -3   6  11        0.01       11.62     35.64 o 
  -2   6  11        0.34       14.65     27.45 o 
  -1   6  11       11.25       -1.90     16.93 o 
   0   6  11        5.94       21.37     22.98 o 
   1   6  11       19.02       48.81     18.48 o 
   2   6  11        4.75        3.98     13.08 o 
   3   6  11       13.20       26.90     19.97 o 
  -4   0  12        0.25       35.98     25.03 o 
  -3   0  12       10.58       -1.34     19.44 o 
  -2   0  12        3.45       11.62     21.23 o 
  -1   0  12       62.14       47.61     17.86 o 
   0   0  12       11.90       16.17     16.08 o 
   1   0  12        6.78        0.36      8.75 o 
   2   0  12        8.55       19.12     13.02 o 
   3   0  12       19.76       18.92     12.39 o 
   4   0  12        5.74       15.11     13.62 o 
   5   0  12        0.54        5.48     13.02 o 
   6   0  12       19.33       31.47     16.07 o 
   7   0  12       14.08       33.97     29.05 o 
  -5   1  12        0.58       56.76     47.37 o 
  -4   1  12        4.71       18.89     20.17 o 
  -3   1  12        1.96        2.08     40.56 o 
  -2   1  12        0.23       15.09     12.98 o 
  -1   1  12        1.08        8.47      9.54 o 
   0   1  12        3.45       11.75     13.10 o 
   1   1  12        1.55        5.33      7.06 o 
   2   1  12        0.28       -0.10      8.08 o 
   3   1  12        0.86       13.30     10.69 o 
   4   1  12        0.35       12.74     11.90 o 
   5   1  12        1.98        7.01     10.10 o 
   6   1  12        0.38        2.51     12.55 o 
   7   1  12        1.17       -4.72     17.99 o 
  -6   2  12        9.39       24.58     45.36 o 
  -5   2  12        0.07       57.88     29.94 o 
  -4   2  12        0.14       13.94     24.83 o 
  -3   2  12        5.84       -2.91      8.49 o 
  -2   2  12        0.05        2.72     10.63 o 
  -1   2  12        0.87        6.61     10.77 o 
   0   2  12        8.76        1.41      9.32 o 
   1   2  12        3.51        0.57     12.31 o 
   2   2  12       44.72       33.65     10.37 o 
   3   2  12       30.47       49.31     18.05 o 
   4   2  12        4.52       18.57     11.77 o 
   5   2  12        0.34       -9.01     11.35 o 
   6   2  12        8.26       29.30     18.21 o 
  -7   3  12        0.65       36.20     30.84 o 
  -6   3  12        0.06       -1.12     24.13 o 
  -5   3  12       33.42       26.46     17.47 o 
  -4   3  12        0.41       14.24     15.31 o 
  -3   3  12        2.72        6.95     11.39 o 
  -2   3  12        0.65        1.86     11.10 o 
  -1   3  12        1.05       10.68     14.57 o 
   0   3  12        0.12        9.74     12.55 o 
   1   3  12        0.10      -12.78     13.43 o 
   2   3  12        1.12        6.29     10.94 o 
   3   3  12       19.54       54.17     21.64 o 
   4   3  12        1.93        2.56     13.64 o 
  -8   4  12        5.88       -6.26     27.93 o 
  -7   4  12        0.21        6.51     21.74 o 
  -6   4  12        8.66        6.05     18.86 o 
  -5   4  12        3.14        9.77     17.48 o 
  -4   4  12        0.62       12.11     15.06 o 
  -3   4  12       11.50       -7.30     18.74 o 
  -2   4  12        4.35        6.88     17.77 o 
  -1   4  12        6.51      -10.26     14.40 o 
   0   4  12        9.59       20.15     28.19 o 
   1   4  12       12.76       44.92     32.40 o 
                                                 
